# Supplementary material for: Multiubiquitination of TRPV4 reduces channel activity independent of surface localization
Source: J Biol Chem. 2022 Mar 14;298(4):101826. doi: 10.1016/j.jbc.2022.101826 (PMC9010760; doi:10.1016/j.jbc.2022.101826)
Supplement: Peptide tables [file mmc5.xlsx]

## Sheet: LD-CS-191206_SumnerC_WA_WT
Master Protein Accessions	Annotated Sequence	# PSMs	Modifications	Byonic Score (by Search Engine): A15 PMI-Byonic	Ions Score (by Search Engine): Mascot	Charge (by Search Engine): A15 PMI-Byonic	Charge (by Search Engine): Mascot	m/z [Da] (by Search Engine): A15 PMI-Byonic	m/z [Da] (by Search Engine): Mascot
77777	[R].TDDAPLGNLNSSTSFSSMHLDDYKDDDDK.[-]	2		1294.8		4		801.596
77777	[R].TDDAPLGNLNSSTSFSSMHLDDYKDDDDK.[-]	10	1xOxidation [M18]	1242.7		4		805.594
119395750	[K].QISNLQQSISDAEQR.[G]	4		1066		2		858.93
55956899	[K].EIETYHNLLEGGQEDFESSGAGK.[I]	2		1031.5		3		837.382
77777	[K].HYVELLVAQGADVHAQAR.[G]	9		1081.8		3		659.682
77777	[R].VDEVNWSHWNQNLGIINEDPGK.[N]	3		1071.3		3		855.411
77777	[R].GNTVLHALVAIADNTR.[E]	9		1056.8		2		832.958
77777	[R].TDDAPLGNLNSSTSFSSMHLDDYKDDDDK.[-]	2	1xDeamidated [N8]	1055.7		4		801.846
530412176	[K].QSLEASLAETEGR.[Y]	2		962.6		2		695.845
530412176	[R].AETECQNTEYQQLLDIK.[I]	2	1xCarbamidomethyl [N-Term]; 1xCarbamidomethyl [C5]	980.9	71	2	2	1041.98	1041.98
530412176	[R].SLLEGEGSSGGGGR.[G]	2		912.1		2		631.802
47132620	[K].LNDLEEALQQAK.[E]	1		934.9		2		686.359
77777	[R].LTDEEFREPSTGK.[T]	8		978.2		2		754.865
77777	[K].NETYQYYGFSHTVGR.[L]	13		930.3		3		607.945
119395750	[K].LNDLEDALQQAK.[E]	3		917.4		2		679.351
530412176	[R].SQYEQLAEQNR.[K]	3		903.2		2		683.323
55956899	[R].SGGGGGGGLGSGGSIR.[S]	1		935.1		2		616.802
77777	[R].KGVPNPIDLLESTLYESSVVPGPK.[K]	3		888		3		847.127
77777	[R].AGPGEVAELPGDESGTPGGEAFPLSSLANLFEGEDGSLSPSPADASR.[P]	3		925.3		4		1136.28
77777	[R].GQTALHIAIER.[R]	5		917.1		2		604.841
4507761	[K].ESTLHLVLR.[L]	3		929.1		2		534.314
55956899	[R].FSSSSGYGGGSSR.[V]	4		857.5		2		618.268
119395750	[R].FLEQQNQVLQTK.[W]	3		853.4		2		738.396
4507761	[K].TITLEVEPSDTIENVK.[A]	3		860.9		2		894.468
530412176	[R].QSVEADINGLR.[R]	2		885.2		2		601.312
24430192	[R].LLEGEDAHLSSQQASGQSYSSR.[E]	1		888.8		3		784.035
15431310	[R].LLEGEDAHLSSSQFSSGSQSSR.[D]	1		880.7		3		770.36
77777	[K].DEGGYFYFGELPLSLAACTNQPHIVNYLTENPHK.[K]	1	1xCarbamidomethyl [C18]	878.8		4		974.468
119395750	[R].TNAENEFVTIKK.[D]	1		880.7		3		465.249
77777	[K].IGIFQHIIR.[R]	2		853.8		2		548.835
77777	[K].NSNPDEVVVPLDSMGNPR.[C]	2		804.5		2		970.462
4502027	[K].VPQVSTPTLVEVSR.[N]	2		841.8		2		756.425
55956899	[K].VQALEEANNDLENK.[I]	3		824.8		2		793.886
530412176	[R].SQYEQLAEQNRK.[D]	2		859.1		3		498.583
119395750	[R].SLDLDSIIAEVK.[A]	5		808.1		2		651.861
530412176	[R].ALEESNYELEGK.[I]	2		817		2		691.328
55956899	[R].QGVDADINGLR.[Q]	2		811.6		2		579.299
47132620	[R].GFSSGSAVVSGGSR.[R]	1		839.8		2		627.807
55956899	[R].HGVQELEIELQSQLSKK.[A]	1		892.2		3		656.026
77777	[R].GSTADLDGLLPFLLTHK.[K]	9		869.5		3		599.998
119395750	[K].SLNNQFASFIDK.[V]	2		800.8		2		692.348
55956899	[R].HGVQELEIELQSQLSK.[K]	3		818.7		3		613.326
55956899	[K].DIENQYETQITQIEHEVSSSGQEVQSSAK.[E]	2		769.9		3		1088.84
77777	[K].NETYQYYGFSHTVGR.[L]	2	1xDeamidated [N1]	801.3		3		608.273
24430192	[K].GSCGIGGGIGGGSSR.[I]	1	1xCarbamidomethyl [N-Term]; 1xCarbamidomethyl [C3]	832.9	31	2	2	639.796	639.796
119395750	[K].WELLQQVDTSTR.[T]	1		814.3		2		738.377
155969697	[R].AIGGGLSSVGGGSSTIK.[Y]	2		769.7		2		724.391
77777	[K].NSNPDEVVVPLDSMGNPR.[C]	23	1xOxidation [M14]	764.2		3		652.642
4502027	[K].KVPQVSTPTLVEVSR.[N]	4		826.2		3		547.318
77777	[R].NDTIPVLLDIAER.[T]	7		793.5		3		490.272
77777	[K].VFNRPILFDIVSR.[G]	12		782.5		3		525.972
77777	[R].TDDAPLGNLNSSTSFSSMHLDDYKDDDDK.[-]	2	1xPhospho [S]; 1xOxidation [M18]	793.9		4		825.586
77777	[R].TDDAPLGNLNSSTSFSSMHLDDYKDDDDK.[-]	4	1xDeamidated [N8]; 1xOxidation [M18]	855.4		3		1074.12
119395750	[R].FSSCGGGGGSFGAGGGFGSR.[S]	4	1xCarbamidomethyl [N-Term]; 1xCarbamidomethyl [C4]	789.3	94	2	2	883.371	883.371
530412176	[R].QSVEADINGLR.[R]	2	1xDeamidated [N8]	762.9		2		601.804
77777	[K].LQWATTILDIER.[S]	2		755.2		2		729.901
119395750	[K].LNDLEDALQQAK.[E]	3	1xDeamidated [Q/N]	791		2		679.844
47132620	[R].NLDLDSIIAEVK.[A]	2		773.1		2		665.367
119395750	[K].AEAESLYQSK.[Y]	2		796.9		2		563.274
530412176	[K].ELTTEIDNNIEQISSYK.[S]	1		766.5		3		666.327
77777	[K].QPQSPKAPAPQPPPILK.[V]	2	1xGlyGly [K6]	777.9		3		636.695
119395750	[R].GSYGSGGSSYGSGGGSYGSGGGGGGHGSYGSGSSSGGYR.[G]	1		733		3		1104.77
119395750	[K].SLNNQFASFIDKVR.[F]	2		799.4		3		546.958
77777	[K].NSNPDEVVVPLDSMGNPR.[C]	2	1xDeamidated [N]; 1xOxidation [M14]	709.4		2		978.952
77777	[R].HEMLAVEPINELLR.[D]	3		739.6		3		555.3
77777	[R].HEMLAVEPINELLR.[D]	18	1xOxidation [M3]	706.6		3		560.631
77777	[K].APMDSLFDYGTYR.[H]	10	1xOxidation [M3]	714.9		2		776.343
24430192	[R].APSTYGGGLSVSSR.[F]	2		748.6		2		669.837
55956899	[R].QGVDADINGLR.[Q]	4	1xDeamidated [N8]	736.1		2		579.791
530399720	[K].ENAGEDPGLAR.[Q]	2		706		2		564.768
21614544	[K].LLETECPQYIR.[K]	1	1xCarbamidomethyl [C6]	713		2		711.359
4506145	[K].TLNNDIMLIK.[L]	1	1xDeamidated [N3]	725.8		2		588.321
4506145	[K].TLNNDIMLIK.[L]	14	1xDeamidated [N3]; 1xOxidation [M7]	726.4		2		596.318
194018511	[K].LQDLEEALQQSK.[E]	1		728.1		2		701.365
4502027	[K].CCTESLVNR.[R]	2	2xCarbamidomethyl [C1; C2]	731.5		2		569.752
47132620	[K].VDLLNQEIEFLK.[V]	1		728.6		2		730.904
47132620	[K].NVQDAIADAEQR.[G]	2		748.5		2		665.324
119395750	[R].TNAENEFVTIK.[K]	1	1xDeamidated [N2]	715.7		2		633.815
77777	[K].KAPMDSLFDYGTYR.[H]	2		713.6		3		555.264
77777	[K].APAPQPPPILK.[V]	6		797.9		2		564.843
55956899	[R].QEYEQLIAK.[N]	3		759.1		2		561.295
24430192	[R].QTVEADVNGLR.[R]	1		745.6		2		601.312
119395750	[K].KQISNLQQSISDAEQR.[G]	1		746.1		3		615.653
530412176	[K].NHEEEMKDLR.[N]	1		786		3		434.204
77777	[K].GVPNPIDLLESTLYESSVVPGPK.[K]	4		658.5		3		804.429
119395754	[K].YEELQQTAGR.[H]	1		775.5		2		597.791
119395750	[R].TNAENEFVTIK.[K]	2		798.4		2		633.322
530412176	[R].GSSGGGCFGGSSGGYGGLGGFGGGSFR.[G]	2	1xCarbamidomethyl [N-Term]; 1xCarbamidomethyl [C7]	669.2	72	2	3	1171.99	781.667
24430192	[R].ALEEANADLEVK.[I]	2		741.4		2		651.334
55956899	[R].QVLDNLTMEK.[S]	1		716		2		595.808
4507761	[R].LIFAGKQLEDGR.[T]	4	1xGlyGly [K6]	714.8		3		487.6
530412176	[R].QSVEADINGLRR.[V]	2	1xDeamidated [N8]	738.5		3		453.572
119395754	[K].LAELEEALQK.[A]	1		786		2		572.317
155969697	[R].GSGGLGGACGGAGFGSR.[S]	2	1xCarbamidomethyl [N-Term]; 1xCarbamidomethyl [C9]	668.3	28	2	2	712.821	712.821
77777	[R].NDTIPVLLDIAER.[T]	5	1xDeamidated [N1]	677.4		2		735.396
47132620	[R].SKEEAEALYHSK.[Y]	2		744.9		2		696.343
155969697	[K].LEGLEDALQK.[A]	1		767		2		558.301
55956899	[K].DQIVDLTVGNNK.[T]	1		678.6		2		658.346
155969697	[R].AEAESWYQTK.[Y]	2		691.8		2		606.78
24430192	[R].ISSVLAGGSCR.[A]	1	1xCarbamidomethyl [C10]	698.1		2		553.785
119395750	[R].THNLEPYFESFINNLR.[R]	2		672.3		3		665.331
24430192	[K].ASLENSLEETK.[G]	2		720		2		610.804
55956899	[R].GGSGGSHGGGSGFGGESGGSYGGGEEASGSGGGYGGGSGK.[S]	2		612		3		1075.1
530412176	[R].SGGGGGGGGCGGGGGVSSLR.[I]	1	1xCarbamidomethyl [N-Term]; 1xCarbamidomethyl [C10]	652.3	100	2	2	775.344	775.344
55956899	[R].QVLDNLTMEK.[S]	6	1xOxidation [M8]	690		2		603.805
530412176	[R].QSVEADINGLRR.[V]	2		671.3		3		453.244
530399720	[K].DAVEDLESVGK.[G]	1		706.6		2		581.286
15431310	[R].APSTYGGGLSVSSSR.[F]	2		668.5		2		713.353
77777	[K].KAPMDSLFDYGTYR.[H]	21	1xOxidation [M4]	634.1		3		560.596
77777	[R].DSETFSTFLLDLFK.[L]	1		646.4		2		831.917
155969697	[R].TAAENEFVTLK.[K]	2		705.2		2		611.819
119395750	[K].YEELQITAGR.[H]	2		795.5		2		590.304
15431310	[R].CEMEQQNQEYK.[I]	1	1xCarbamidomethyl [N-Term]; 1xCarbamidomethyl [C1]	615.1	56	2	2	743.801	743.801
4507761	[R].TLSDYNIQK.[E]	3		644.1		2		541.28
77777	[R].SGEMVTVGK.[S]	3		693.4		2		454.231
155969697	[K].ADTLTDEINFLR.[A]	2		654.5		2		704.36
119395754	[R].VSLAGACGVGGYGSR.[S]	1	1xCarbamidomethyl [N-Term]; 1xCarbamidomethyl [C7]	604.2	2	2	2	705.844	705.844
155969697	[K].WTLLQEQGTK.[T]	2		658.1		2		602.322
47132620	[R].TAAENDFVTLK.[K]	1		666.4		2		604.811
24430192	[K].ASLENSLEETKGR.[Y]	2		605.1		3		478.579
24430192	[R].LEQEIATYR.[R]	2		672.4		2		561.794
47132620	[R].TSQNSELNNMQDLVEDYKK.[K]	1		643.2		3		752.686
47132620	[K].KDVDNAYMIK.[V]	1		655.8		2		598.803
77777	[K].RLTDEEFREPSTGK.[T]	2		601		4		416.961
119395750	[K].AQYEDIAQK.[S]	3		667.1		2		533.265
530412176	[R].LENEIQTYR.[S]	3		659.1		2		583.297
55956899	[R].QFSSSYLSR.[S]	2		654.3		2		537.765
4502027	[K].QTALVELVK.[H]	2	1xMethyl [K9]	660.3		2		507.814
77777	[K].MYDLLLLK.[C]	17	1xOxidation [M1]	666.1		2		512.791
119395754	[R].ISISTSGGSFR.[N]	2		692.5		2		556.29
47132620	[K].AQYEEIAQR.[S]	3		701.6		2		554.276
47132620	[R].DYQELMNVK.[L]	1		591.7		2		570.274
77777	[R].SGEMVTVGK.[S]	15	1xOxidation [M4]	613		2		462.229
47132620	[K].EEAEALYHSK.[Y]	1		700		2		588.781
24430192	[K].YEHELALR.[Q]	1		663.2		2		515.77
77777	[R].PAGPGDGRPNLR.[M]	21		608.3		3		402.883
77777	[R].TDDAPLGNLNSSTSFSSMHLDDYK.[D]	1	1xOxidation [M18]	451.1		3		877.722
155969697	[R].ISIGGGSCAISGGYGSR.[A]	1	1xCarbamidomethyl [N-Term]; 1xCarbamidomethyl [C8]	539.5	33	2	2	799.883	799.883
77777	[R].PILFDIVSR.[G]	2		622.2		2		530.313
530412176	[K].GSLGGGFSSGGFSGGSFSR.[G]	2		533.2		2		854.391
119395754	[R].TEAESWYQTK.[Y]	1		538.8		2		621.785
77777	[K].DWAYGPVYSSLYDLSSLDTCGEEASVLEILVYNSK.[I]	1	1xCarbamidomethyl [N-Term]; 1xCarbamidomethyl [C20]	462.3	57	3	3	1315.29	1315.29
24430192	[R].GQTGGDVNVEMDAAPGVDLSR.[I]	2	1xOxidation [M11]	571.2		2		1052.48
77777	[K].VCNEDQTNCTVPTYPSCR.[D]	3	3xCarbamidomethyl [C2; C9; C17]	459.3		3		734.307
155969697	[R].SGFSSISVSR.[S]	1		690.1		2		513.763
119395750	[R].SGGGFSSGSAGIINYQR.[R]	3		456.2		2		829.4
155969697	[K].YEELQVTAGR.[H]	2		636.7		2		583.296
25777600	[K].VSTAVLSITAK.[A]	1		512.7		2		545.33
47132620	[R].KLLEGEECR.[M]	1	1xCarbamidomethyl [C8]	655.1		2		567.285
47604944	[R].LLTVQHPLEESR.[D]	1		545.4		3		474.596
77777	[K].KAPMDSLFDYGTYR.[H]	2	1xOxidation [M4]; 1xGlyGly [K1]	459.3		3		598.611
4507761	[K].IQDKEGIPPDQQR.[L]	12		567.3		3		508.599
119395750	[K].NKLNDLEDALQQAK.[E]	2		569.5		3		533.949
530412176	[K].IRLENEIQTYR.[S]	1		626.3		3		478.928
77777	[R].LAGEVITLFTGVLFFFTNIK.[D]	1		461.1		3		744.089
4507761	[K].EGIPPDQQR.[L]	12		450.9		2		520.262
47132620	[R].HGGGGGGFGGGGFGSR.[S]	3		489.9		3		440.866
530412176	[R].NVQALEIELQSQLALK.[Q]	1		505.4		3		599.675
77777	[R].GNTVLHALVAIADNTR.[E]	2	1xDeamidated [N]	514.9		3		555.969
55956899	[K].VQALEEANNDLENK.[I]	2	1xDeamidated [N]	459.1		2		794.378
530412176	[K].DAEAWFNEK.[S]	4		629		2		555.249
4506145	[R].LGEHNIEVLEGNEQFINAAK.[I]	1	1xDimethyl [K20]	425.9		3		751.722
55956899	[K].TLLDIDNTR.[M]	2		631.7		2		530.785
55956899	[K].STMQELNSR.[L]	2		601.3		2		533.253
119395754	[K].QCANLQNAIADAEQR.[G]	1	1xCarbamidomethyl [N-Term]; 1xCarbamidomethyl [C2]	444.4	46	3	3	567.938	567.938
155969697	[R].QLDSIVGER.[G]	1		633.1		2		508.772
4557894	[R].STDYGIFQINSR.[Y]	1		609		2		700.844
77777	[K].LTIGMGDLEMLSSTK.[Y]	1		456.4		2		798.405
119395750	[K].NMQDMVEDYR.[N]	12	1xOxidation [M]	430		2		658.767
24430192	[R].QTVEADVNGLRR.[V]	1	1xDeamidated [N8]	530.9		3		453.572
77777	[K].LTIGMGDLEMLSSTK.[Y]	3	1xOxidation [M]	505.6		2		806.401
119395750	[K].NMQDMVEDYR.[N]	2		488		2		650.768
77777	[R].SGEMVTVGKSSDGTPDR.[R]	1	1xOxidation [M4]; 1xGlyGly [K9]	451.6		3		618.283
77777	[R].VVELNKNSNPDEVVVPLDSMGNPR.[C]	1	1xGlyGly [K6]	398.1		3		912.793
55956899	[K].TLNDMRQEYEQLIAK.[N]	2	1xOxidation [M5]	531.6		3		623.312
77777	[R].VDEVNWSHWNQNLGIINEDPGK.[N]	2	1xDeamidated [N]	433.1		3		855.738
24430192	[K].EVASNSELVQSSR.[S]	1		525.3		2		703.35
155969697	[K].QEIAEINR.[M]	1		647.3		2		486.759
119395754	[R].TTAENEFVMLK.[K]	1	1xOxidation [M9]	574		2		649.818
77777	[K].IIEKQPQSPK.[A]	2	1xPhospho [S8]; 1xGlyGly [K4]	631.4		2		681.345
77777	[K].IIEKQPQSPK.[A]	2	1xGlyGly [K4]	646.3		2		641.362
55956899	[K].VQALEEANNDLENKIQDWYDK.[K]	1		514.4		3		845.738
55956899	[R].GGSGGSYGGGGSGGGYGGGSGSR.[G]	3		536.7		3		597.914
24430192	[R].DAETWFLSK.[T]	1		626.7		2		548.769
24430192	[K].NHEEEMLALR.[G]	1		572.9		2		621.301
194018511	[R].VDTLTGEVNFLK.[Y]	1		537.7		2		668.361
119395754	[R].GLGVGFGSGGGSSSSVK.[F]	1		523		2		720.361
77777	[K].ALLNLSNGR.[N]	7	1xDeamidated [N]	566		2		479.77
47132620	[R].GGSGGGGSISGGGYGSGGGSGGR.[Y]	1		397.7		2		871.378
24430192	[R].QTVEADVNGLR.[R]	1	1xDeamidated [N8]	541		2		601.804
77777	[R].LFPDSNLEAVLNNDGLSPLMMAAK.[T]	4	1xOxidation [M]	377.9		3		859.43
58530840	[R].LNDSILQATEQR.[R]	1		488.7		2		694.362
77777	[K].LTGTYSIMIQK.[I]	5	1xOxidation [M8]	573		2		635.839
119395750	[R].DYQELMNTK.[L]	1		591.6		2		571.263
55956899	[K].FEMEQNLR.[Q]	2		633.3		2		533.753
77777	[K].ALLNLSNGR.[N]	1		572.2		2		479.278
155969697	[R].NMQDLVEDLK.[N]	1		468		2		602.798
47132620	[R].STSSFSCLSR.[H]	1	1xCarbamidomethyl [C7]	514.3		2		566.259
119395750	[R].DYQELMNTK.[L]	9	1xOxidation [M6]	519		2		579.261
530412176	[K].YENEVALR.[Q]	3		571.9		2		497.254
47604944	[K].VTNIGNQQIDK.[V]	1		550.6		2		615.328
194018511	[R].EQIMVLNNK.[F]	1	1xOxidation [M4]	520.1		2		552.79
47604944	[R].LGSSSLTNIPEEVR.[E]	1		464.9		2		751.396
55956899	[K].STMQELNSR.[L]	4	1xOxidation [M3]	481.3		2		541.251
4506145	[K].TLNNDIMLIK.[L]	1	1xDeamidated [N3]; 1xDimethyl [K10]	519		2		602.337
15431310	[K].DAEEWFFTK.[T]	2		584.4		2		586.766
194018511	[R].QVDLLSAEQMR.[Q]	1	1xOxidation [M10]	456.2		2		653.327
77777	[R].SGEMVTVGKSSDGTPDRR.[W]	1	1xOxidation [M4]; 1xGlyGly [K9]	588.6		3		670.316
119703744	[R].ESSNVVVTER.[V]	1		451.9		2		560.285
530412176	[K].VTMQNLNDR.[L]	2		577.3		2		545.769
55956899	[K].STMQELNSR.[L]	1	1xDeamidated [N7]	414		2		533.746
47132620	[K].DVDNAYMIK.[V]	1	1xOxidation [M7]	456.6		2		542.753
58530840	[R].ETQSQLETER.[S]	1		471.5		2		610.79
4502027	[K].YICENQDSISSK.[L]	4	1xCarbamidomethyl [C3]; 1xCarbamidomethyl [N-Term]	582.2	4	2	2	722.325	722.325
47132620	[K].YEELQVTVGR.[H]	2		593.8		2		597.312
530412176	[K].NQILNLTTDNANILLQIDNAR.[L]	1		371.9		3		789.759
77777	[K].QPQSPKAPAPQPPPILK.[V]	1	1xPhospho [S4]	390.3		3		625.336
77777	[K].MYDLLLLK.[C]	2		547.1		2		504.793
24430192	[R].VLDELTLAR.[T]	1		484.6		2		515.3
578798106	[K].DSCQGDSGGPVVCNGQLQGIVSWGYGCAQK.[R]	1	1xCarbamidomethyl [N-Term]; 1xGG [K30]; 3xCarbamidomethyl [C3; C13; C27]	389.1	8	3	3	1062.13	1062.13
223278387	[M].AGELTPEEEAQYK.[K]	1	1xAcetyl [N-Term]	520.6		2		753.851
194018511	[R].QLLEGEESR.[M]	1		477.1		2		530.766
24430192	[R].DQYEQMAEK.[N]	1		464.7		2		571.245
119395750	[K].SDQSRLDSELK.[N]	2		505.3		3		426.549
77777	[K].FGAVSFYINVVSYLCAMVIFTLTAYYQPLEGTPPYPYR.[T]	1	1xCarbamidomethyl [C15]; 1xCarbamidomethyl [N-Term]	325.7	27	4	4	1103.55	1103.55
119395750	[R].GGGGGGYGSGGSSYGSGGGSYGSGGGGGGGR.[G]	1		261.3		3		795.323
119395750	[K].IEISELNR.[V]	2		637.8		2		487.269
119703753	[R].ATGGGLSSVGGGSSTIK.[Y]	1		483.1		2		718.373
47132620	[K].LLEGEECR.[M]	1	1xCarbamidomethyl [C7]	458.8		2		503.237
194018511	[R].SLDLDSIIDAVR.[T]	1		459.7		2		658.856
13435361	[K].VQDQDLPNTPHSK.[A]	1		454.5		3		493.579
25777600	[R].QFAALVASK.[V]	1		420		2		467.772
77777	[R].VVELNKNSNPDEVVVPLDSMGNPR.[C]	1	1xPhospho [S8]; 1xOxidation [M20]	360.2		3		906.766
119395750	[R].NKYEDEINK.[R]	1		668.1		2		576.78
77777	[K].NSNPDEVVVPLDSMGNPR.[C]	1	1xPhospho [S13]; 1xOxidation [M14]	351.6		2		1018.44
24430192	[R].QTVEADVNGLRR.[V]	1		428.2		3		453.244
119395750	[R].THNLEPYFESFINNLR.[R]	1	1xDeamidated [N13]	326.5		3		665.659
47132620	[K].VLYDAEISQIHQSVTDTNVILSMDNSR.[N]	1	1xOxidation [M23]	252.7		3		1022.17
119395750	[K].KDVDGAYMTK.[V]	1		624.7		2		564.274
47132620	[R].TSQNSELNNMQDLVEDYK.[K]	1		280.2		2		1064.48
77777	[K].VCNEDQTNCTVPTYPSCR.[D]	1	3xCarbamidomethyl [C2; C9; C17]; 1xDeamidated [Q6]	260.4		2		1101.45
4506145	[K].TLNNDIMLIK.[L]	6	1xDeamidated [N3]; 1xOxidation [M7]; 1xDimethyl [K10]	370.7		2		610.334
530412176	[K].YENEVALR.[Q]	2	1xDeamidated [N3]	404.1		2		497.746
119395750	[R].MSGECAPNVSVSVSTSHTTISGGGSR.[G]	1	1xCarbamidomethyl [N-Term]; 1xCarbamidomethyl [C5]	314.6	18	3	3	855.726	855.726
194018511	[R].LQAEISNVK.[K]	1		398.4		2		501.285
5031839	[R].GMQDLVEDFK.[N]	1		573.7		2		591.28
47132620	[R].LQGEIAHVK.[K]	1		553		2		497.788
530412188	[K].ASLEGNLAETENR.[Y]	1		357.1		2		702.341
47132620	[K].FASFIDKVR.[F]	1		621.6		2		541.804
67782356	[K].GSPGVPSFAAGPPISEGK.[Y]	1		406		2		827.926
119395754	[R].NMQDLVEDFK.[N]	1	1xOxidation [M2]	392.5		2		627.787
530412176	[R].VLDELTLTK.[A]	2		578.7		2		516.303
530412188	[R].TIEELQNK.[I]	1		581.3		2		487.761
119395750	[R].SGGGFSSGSAGIINYQR.[R]	1	1xDeamidated [N14]	453.2		2		829.896
47132620	[R].GSSSGGGYSSGSSSYGSGGR.[Q]	1		294		2		870.857
119395750	[R].TLLEGEESR.[M]	2		564.5		2		517.262
119703744	[R].VIAPSSSLPTSLTIHHPR.[E]	1		264		4		479.021
119703744	[R].EQYGQYALAVR.[G]	1		435.5		2		649.329
77777	[K].RLTDEEFR.[E]	4		647.7		2		533.27
47132620	[K].KYEDEINKR.[T]	1		593		2		597.81
21614544	[K].ALNSIIDVYHK.[Y]	1		349.2		3		424.903
77777	[R].EFINSPFR.[D]	6		508		2		505.258
530412188	[K].ATMQNLNDR.[L]	1		456.2		2		531.754
155969697	[R].QNLEPLFEQYINNLR.[R]	1		349.5		3		630.994
530412176	[R].LASYLDKVR.[A]	1		573.9		2		532.809
119395750	[K].DVDGAYMTK.[V]	1		480.2		2		500.226
530412188	[K].DAEDWFFSK.[T]	1		436.8		2		572.751
119703744	[R].ALNSMGQDLERPLELR.[V]	1	1xOxidation [M5]	272.1		3		619.988
4502027	[K].KQTALVELVK.[H]	1	1xMethyl [K10]	565.8		2		571.861
110349772	[R].GETGPAGPAGPVGPVGAR.[G]	1	1xMethyl [R18]	488.4		2		780.911
530412176	[K].VTMQNLNDR.[L]	2	1xOxidation [M3]	455.9		2		553.767
77777	[K].KAPMDSLFDYGTYR.[H]	1	1xGlyGly [K1]	298		3		593.279
530412176	[K].ELTTEIDNNIEQISSYK.[S]	1	1xDeamidated [N8]	220.6		2		999.481
58530840	[R].LQSLTENLTK.[E]	1		270.7		2		573.822
55956899	[R].MTLDDFR.[I]	8	1xOxidation [M1]	405.5		2		457.208
47132620	[K].DVDNAYMIK.[V]	1		321.6		2		534.756
55956899	[R].LEKEIETYHNLLEGGQEDFESSGAGK.[I]	1		245.9		4		720.844
24430192	[K].TRLEQEIATYR.[R]	1		591.2		3		460.581
47604944	[K].LILPELGPVFK.[Q]	1		359.9		2		613.382
530412176	[R].LENEIQTYR.[S]	1	1xDeamidated [N3]	411.2		2		583.788
24430192	[R].EVFTSSSSSSSR.[Q]	1		570.2		2		630.787
55956899	[R].LASYLDK.[V]	3		467		2		405.224
25777600	[R].QDVYDLLK.[T]	1		442.9		2		497.267
55956899	[R].MTLDDFR.[I]	1		393.1		2		449.211
68563515	[R].CPVEIPPIR.[R]	1	1xCarbamidomethyl [N-Term]; 1xCarbamidomethyl [C1]	497.6	37	2	2	540.797	540.797
530412176	[K].SEITELR.[R]	2		497.8		2		424.23
77777	[K].QPQSPKAPAPQPPPILK.[V]	1	1xPhospho [S4]; 1xGlyGly [K6]	244.8		3		663.35
44444	[R].APAPQPPPILR.[V]	1		534.8		2		578.846
24430192	[K].DYSPYFK.[T]	1		422.4		2		460.214
119395750	[R].SLVNLGGSK.[S]	2		506.8		2		437.753
77777	[K].VCNEDQTNCTVPTYPSCR.[D]	2	3xCarbamidomethyl [C2; C9; C17]; 1xMethyl [R18]	223.8		2		1107.96
119395750	[K].AQYEDIAQK.[S]	1	1xDeamidated [Q2]	356.3		2		533.756
77777	[R].KGVPNPIDLLESTLYESSVVPGPK.[K]	2	1xGlyGly [K1]	228.7		3		885.141
119395754	[R].EYQELMNTK.[L]	2	1xOxidation [M6]	375		2		586.268
55956899	[K].IQDWYDK.[K]	4		553.7		2		484.229
119395754	[R].TSFTSVSR.[S]	3		385.5		2		442.728
5031839	[R].GMQDLVEDFK.[N]	1	1xOxidation [M2]	449.8		2		599.277
77777	[R].TTVDYLR.[L]	4		379.1		2		434.232
119395750	[R].LLRDYQELMNTK.[L]	1	1xOxidation [M9]	246.9		3		513.933
194018511	[K].DVDAAYVSK.[V]	1		318		2		484.239
119395750	[R].SLVNLGGSK.[S]	1	1xDeamidated [N4]	303.6		2		438.245
119703753	[R].QLDNIVGER.[G]	2		512.9		2		522.277
6005942	[R].EVDIGIPDATGR.[L]	1		518.2		2		621.819
530412176	[K].SEITELRR.[N]	1		620.1		2		502.28
47132620	[R].YLDGLTAER.[T]	1		544.3		2		519.266
4885165	[K].TQVVAGTNYYIK.[V]	1		436.4		2		678.861
4885165	[K].PATPEIQEIVDK.[V]	1		478.2		2		670.358
47132620	[R].DYQELMNVK.[L]	2	1xOxidation [M6]	420		2		578.272
155969697	[K].DVDAAYMNK.[V]	1		468.2		2		513.731
47132620	[R].SLVGLGGTK.[S]	2		399.7		2		416.25
55956899	[K].FEMEQNLR.[Q]	8	1xOxidation [M3]	489.4		2		541.75
77777	[R].LTDEEFR.[E]	3		456.4		2		455.219
47132620	[K].KDVDNAYMIK.[V]	1	1xOxidation [M8]	372.9		2		606.8
148664230	[K].ATTSGSNSISVR.[A]	1		411.8		2		590.302
77777	[R].EFINSPFR.[D]	2	1xDeamidated [N4]	434.1		2		505.751
6912286	[K].LENLFEALNNK.[N]	1		406.3		2		652.846
89357932	[K].QLEQLQGER.[G]	1		453.5		2		550.788
155969697	[K].KDVDAAYMNK.[V]	1		564.3		2		577.779
4502027	[K].LVNEVTEFAK.[T]	2	1xMethyl [K10]	387.8		2		582.319
530410374	[K].SIAEGIGPEER.[R]	1		360.7		2		579.294
155969697	[M].ASTSTTIR.[S]	1	1xAcetyl [N-Term]	314.3		2		439.732
4506773	[R].NIETIINTFHQYSVK.[L]	1		428		3		602.985
77777	[R].SFPVFLR.[K]	7		323.7		2		433.25
58530840	[R].YIELLTR.[S]	1		362.6		2		454.266
25777600	[R].TVGTPIASVPGSTNTGTVPGSEK.[D]	1		178.3		2		1079.06
4505821	[R].FYTIEILK.[V]	1		424.3		2		513.797
77777	[R].WSSVVPR.[V]	4		411		2		415.73
25777600	[K].NAQAIEDMVGYAQETQHEK.[I]	1		175.7		3		721.332
4502027	[K].YLYEIAR.[R]	2		413.5		2		464.25
15431310	[K].SEISELR.[R]	1		437.7		2		417.222
4505821	[R].ELGICPDDAAVIPIK.[N]	1	1xCarbamidomethyl [N-Term]; 1xCarbamidomethyl [C5]	376.5	13	2	2	805.926	805.926
119395750	[K].SISISVAR.[G]	2		485.3		2		416.748
155969697	[K].EYQELMNVK.[L]	1	1xOxidation [M6]	327.4		2		585.279
58530840	[R].LPVDIAYK.[R]	1		312.1		2		459.769
530412176	[R].LAADDFR.[L]	2		384.4		2		404.203
24430192	[R].SEVTELR.[R]	1		368.5		2		417.222
4502027	[K].LVNEVTEFAK.[T]	1	1xDeamidated [N3]; 1xMethyl [K10]	298		2		582.811
155969697	[R].SLYGLGGSK.[R]	1		394.1		2		441.24
21614544	[-].MLTELEK.[A]	1	1xOxidation [M1]	292		2		440.228
47132620	[R].TSQNSELNNMQDLVEDYKK.[K]	1	1xOxidation [M10]	216.3		3		758.019
4502027	[K].LVTDLTK.[V]	1		497.7		2		395.239
119395750	[R].LRSEIDNVK.[K]	2		525.6		2		537.3
21614544	[K].GADVWFK.[E]	1		250.3		2		411.711
68563515	[R].IEISSPCCPR.[Q]	1	2xCarbamidomethyl [C7; C8]	334.5		2		609.784
57864582	[R].GPYESGSGHSSGLGHR.[E]	1		565.5		3		528.91
55956899	[K].NYSPYYNTIDDLKDQIVDLTVGNNK.[T]	1		111.4		3		968.141
55956899	[K].IGLGGRGGSGGSYGR.[G]	1		300.7		3		450.9
4506145	[R].LGEHNIEVLEGNEQFINAAK.[I]	3		190.9		3		742.377
530412176	[R].NVSTGDVNVEMNAAPGVDLTQLLNNMR.[S]	1	1xOxidation [M11]	70.5		3		963.467
4502027	[K].DLGEENFK.[A]	1	1xDeamidated [N6]	273.5		2		476.717
47132620	[K].FASFIDK.[V]	1		461.2		2		414.218
4557581	[M].ATVQQLEGR.[W]	1	1xAcetyl [N-Term]	410.5		2		522.278
530410374	[R].QVVSELAECVR.[D]	1	1xCarbamidomethyl [C9]	344.3		2		645.329
4502027	[K].YICENQDSISSK.[L]	1	1xCarbamidomethyl [C3]; 1xDeamidated [N5]	269.6		2		722.818
4506773	[K].LGHPDTLNQGEFK.[E]	2		384.3		2		728.365
25777600	[R].RLDVFEK.[T]	1		456.4		2		453.756
46592991	[R].TSLAALEQIQTAK.[T]	1		326.1		2		687.385
24430192	[R].SEVTELRR.[V]	1		548.2		2		495.272
4506145	[R].LGEHNIEVLEGNEQFINAAK.[I]	1	1xDeamidated [N12]	177.8		3		742.707
530410374	[R].GLTQIQSR.[I]	1		341.6		2		451.757
6005942	[K].LAGESESNLR.[K]	1		312.3		2		538.273
331999954	[K].VQFLEQQNK.[V]	1		447.2		2		567.302
89357932	[K].VDELEAALR.[M]	1		365.3		2		508.275
296317364	[R].ATILDIIK.[D]	1		390.7		2		443.784
68563515	[R].PLPSFCPPR.[R]	1	1xCarbamidomethyl [C6]	341.2		2		535.776
223278387	[M].AGELTPEEEAQYKK.[A]	1	1xAcetyl [N-Term]	381.3		2		817.899
4506773	[K].VIEHIMEDLDTNADK.[Q]	1	1xOxidation [M6]	323.8		3		586.947

## Sheet: LD-CS-LE-201019_SumnerC_WA_S1_W
Master Protein Accessions	Annotated Sequence	# PSMs	Modifications	Byonic Score (by Search Engine): A15 PMI-Byonic	Ions Score (by Search Engine): Mascot	Charge (by Search Engine): A15 PMI-Byonic	Charge (by Search Engine): Mascot	m/z [Da] (by Search Engine): A15 PMI-Byonic	m/z [Da] (by Search Engine): Mascot
77777	[R].VDEVNWSHWNQNLGIINEDPGKNETYQYYGFSHTVGR.[L]	13		1767.1		4		1092.51
77777	[K].DEGGYFYFGELPLSLAACTNQPHIVNYLTENPHKK.[A]	8	1xCarbamidomethyl [C18]	1387.8		5		805.394
77777	[R].TDDAPLGNLNSSTSFSSMHLDDYKDDDDK.[-]	9		1297.4		4		801.595
62122917	[R].SGSGQSSGFGQHGSGSGQSSGFGQHESGSGK.[S]	1		1249.1		4		714.306
77777	[R].TDDAPLGNLNSSTSFSSMHLDDYKDDDDK.[-]	5	1xPhospho [S]	1233.6		4		821.587
77777	[R].TDDAPLGNLNSSTSFSSMHLDDYKDDDDK.[-]	15	1xOxidation [M18]	1240.7		4		805.595
77777	[R].GNTVLHALVAIADNTRENTK.[F]	7		1226.4		3		713.051
578800920	[R].HGSGLGHSSSHGQHGSGSGR.[S]	2		1216		4		472.215
62122917	[R].SGQSSYGQHSSGSSQSSGYGQHGSR.[Q]	1		1121.4		4		625.768
77777	[K].IIEKQPQSPKAPAPQPPPILK.[V]	17	1xPhospho [S8]	1183.3		3		786.438
55956899	[R].SGGGGGGGLGSGGSIR.[S]	3		1125.4		2		616.802
530412176	[K].TIDDLKNQILNLTTDNANILLQIDNAR.[L]	2		1076.6		3		1018.21
77777	[K].DEGGYFYFGELPLSLAACTNQPHIVNYLTENPHK.[K]	3	1xCarbamidomethyl [C18]; 1xCarbamidomethyl [N-Term]	1089.1	2	4	3	974.466	1298.95
578800920	[R].SEQHGSSSGLSSSYGQHGSGSHQSSGHGR.[Q]	1		1055.6		5		574.651
77777	[K].IIEKQPQSPKAPAPQPPPILK.[V]	6	1xDeamidated [Q]; 1xPhospho [S8]	1083.8		3		786.766
47132620	[K].GGSISGGGYGSGGGKHSSGGGSR.[G]	2		1084.7		4		481.474
119395750	[R].GGGGGGYGSGGSSYGSGGGSYGSGGGGGGGR.[G]	4		1030.8		3		795.322
55956899	[R].GGSGGSYGGGGSGGGYGGGSGSR.[G]	3		1125.1		2		896.368
77777	[R].GNTVLHALVAIADNTR.[E]	8		1089.2		2		832.958
77777	[R].TDDAPLGNLNSSTSFSSMHLDDYKDDDDK.[-]	5	1xPhospho [S]; 1xOxidation [M18]	1004		4		825.585
77777	[R].GNTVLHALVAIADNTRENTK.[F]	3	1xDeamidated [N]	1007		3		713.378
62122917	[R].HSSWSEGEEHGYSSGHSR.[G]	1		1012		4		504.711
77777	[R].AGPGEVAELPGDESGTPGGEAFPLSSLANLFEGEDGSLSPSPADASR.[P]	3	1xPhospho [S]	1012.3		4		1156.27
47132620	[R].HGGGGGGFGGGGFGSR.[S]	6		1018.6		2		660.796
77777	[R].TDDAPLGNLNSSTSFSSMHLDDYKDDDDK.[-]	2	1xDeamidated [N10]; 1xOxidation [M18]	998.4		4		805.841
15431310	[R].APSTYGGGLSVSSSR.[F]	2		960.4		2		713.352
119395750	[K].QISNLQQSISDAEQR.[G]	4		954.2		2		858.93
47132620	[R].TSQNSELNNMQDLVEDYKK.[K]	3	1xOxidation [M10]	984.7		3		758.018
77777	[K].HYVELLVAQGADVHAQAR.[G]	3		999.7		3		659.682
119395750	[K].SKAEAESLYQSK.[Y]	4		1026		2		670.838
77777	[K].NETYQYYGFSHTVGR.[L]	15		984.7		2		911.413
530412176	[K].GSLGGGFSSGGFSGGSFSR.[G]	6		944.2		2		854.39
77777	[R].VDEVNWSHWNQNLGIINEDPGK.[N]	2		947.7		3		855.41
77777	[R].LTDEEFREPSTGK.[T]	18		1050.1		2		754.865
77777	[R].HEMLAVEPINELLRDK.[W]	3	1xOxidation [M3]	983.4		3		641.672
77777	[R].CKHYVELLVAQGADVHAQAR.[G]	4	1xCarbamidomethyl [C1]; 1xCarbamidomethyl [N-Term]	904.5	37	4	4	567.044	567.044
77777	[R].GQTALHIAIER.[R]	9		998.8		2		604.841
530412176	[R].QSVEADINGLRR.[V]	6	1xDeamidated [N8]	992.1		2		679.855
530412176	[K].QSLEASLAETEGR.[Y]	2		942.5		2		695.844
77777	[K].ALLNLSNGRNDTIPVLLDIAER.[T]	8	1xDeamidated [N]	910.6		3		803.443
77777	[R].AGPGEVAELPGDESGTPGGEAFPLSSLANLFEGEDGSLSPSPADASR.[P]	1	2xPhospho [T16; S39]	927.8		4		1176.52
119395750	[R].GSGGGSSGGSIGGRGSSSGGVK.[S]	1		926.5		3		584.613
77777	[R].VVELNKNSNPDEVVVPLDSMGNPR.[C]	7	1xDeamidated [N]	889.3		3		875.106
77777	[R].VVELNKNSNPDEVVVPLDSMGNPR.[C]	5		853.4		3		874.778
77777	[R].HEMLAVEPINELLR.[D]	6		900.1		2		832.446
77777	[K].IIEKQPQSPK.[A]	4	1xPhospho [S8]	955.8		2		624.323
77777	[K].VCNEDQTNCTVPTYPSCR.[D]	4	3xCarbamidomethyl [C2; C9; C17]	853.7		2		1100.96
77777	[R].KFKDWAYGPVYSSLYDLSSLDTCGEEASVLEILVYNSK.[I]	2	1xCarbamidomethyl [C23]; 1xCarbamidomethyl [N-Term]	927.5	22	4	4	1087.78	1087.53
47132620	[R].GGSGGGGSISGGGYGSGGGSGGR.[Y]	3		873		2		871.377
4502027	[K].VPQVSTPTLVEVSR.[N]	7		889.6		2		756.425
47132620	[R].GFSSGSAVVSGGSR.[R]	3		852		2		627.807
77777	[K].NETYQYYGFSHTVGR.[L]	5	1xDeamidated [Q/N]	889.2		3		608.273
24430192	[R].APSTYGGGLSVSSR.[F]	1		877.6		2		669.836
24430192	[K].TEELNKEVASNSELVQSSR.[S]	1		863.1		3		707.354
25777602	[R].VGQAVDVVGQAGKPK.[T]	2		881.4		3		484.943
530415144	[K].ESTLHLVLR.[L]	2		905.7		2		534.314
530412176	[R].SGGGGGGGGCGGGGGVSSLR.[I]	2	1xCarbamidomethyl [C10]; 1xCarbamidomethyl [N-Term]	845.2	109	2	2	775.342	775.342
77777	[R].AGPGEVAELPGDESGTPGGEAFPLSSLANLFEGEDGSLSPSPADASR.[P]	4		946.6		3		1515.04
77777	[R].CDGHQQGYPR.[K]	5	1xCarbamidomethyl [C1]; 1xCarbamidomethyl [N-Term]	915.1	30	2	3	609.26	406.509
530415144	[K].TITLEVEPSDTIENVK.[A]	5		860.7		2		894.467
530415144	[K].IQDKEGIPPDQQR.[L]	59		906.1		2		762.394
530412176	[R].SQYEQLAEQNRK.[D]	5		907.2		2		747.371
119395750	[K].WELLQQVDTSTR.[T]	3		866		2		738.378
119395750	[R].FLEQQNQVLQTK.[W]	4		865.9		2		738.396
55956899	[K].DIENQYETQITQIEHEVSSSGQEVQSSAK.[E]	1		821.3		3		1088.84
77777	[K].ALLNLSNGRNDTIPVLLDIAER.[T]	2		883.9		3		803.115
119395750	[K].SKAEAESLYQSKYEELQITAGR.[H]	2		853.5		4		626.068
77777	[R].HEMLAVEPINELLR.[D]	15	1xOxidation [M3]	896.7		2		840.443
578800920	[R].GPYESGSGHSSGLGHQESR.[S]	1		805.8		4		482.967
77777	[K].NSNPDEVVVPLDSMGNPR.[C]	13		819.7		2		970.463
25777602	[K].TITGFQTHTTPVLLAHGER.[A]	2		827.9		4		520.53
77777	[R].VVELNKNSNPDEVVVPLDSMGNPR.[C]	9	1xDeamidated [N]; 1xOxidation [M20]	830.8		3		880.439
77777	[R].VVELNKNSNPDEVVVPLDSMGNPR.[C]	14	1xOxidation [M20]	847.1		3		880.11
119395750	[R].GSGGGSSGGSIGGR.[G]	1		825.7		2		546.755
119395750	[R].SLDLDSIIAEVK.[A]	4		830		2		651.861
4557894	[R].STDYGIFQINSR.[Y]	2		818.3		2		700.844
119395750	[R].FLEQQNQVLQTKWELLQQVDTSTR.[T]	1		766		3		978.178
4502027	[K].KVPQVSTPTLVEVSR.[N]	10		842.8		2		820.473
77777	[K].NSNPDEVVVPLDSMGNPR.[C]	60	1xOxidation [M14]	754.4		2		978.46
77777	[R].KGVPNPIDLLESTLYESSVVPGPK.[K]	3		771.5		2		1270.19
530412176	[R].SQYEQLAEQNR.[K]	4		842.5		2		683.324
119395750	[R].TNAENEFVTIKK.[D]	3		804.2		3		465.249
530412176	[R].SLLEGEGSSGGGGR.[G]	2		794.8		2		631.802
77777	[R].DSETFSTFLLDLFK.[L]	2		756.4		2		831.917
119395750	[R].GGSGGGGGGSSGGRGSGGGSSGGSIGGR.[G]	1		769.6		3		693.977
578800920	[R].QSSSYGPHGYGSGR.[S]	2		788.4		3		480.548
15431310	[K].GSCGIGGGIGGGSSR.[I]	1	1xCarbamidomethyl [C3]; 1xCarbamidomethyl [N-Term]	793.1	54	2	2	639.796	639.796
155969697	[R].GSGGLGGACGGAGFGSR.[S]	1	1xCarbamidomethyl [C9]; 1xCarbamidomethyl [N-Term]	759.3	39	2	2	712.82	712.82
77777	[R].GSTADLDGLLPFLLTHK.[K]	9		785.9		3		599.996
578800920	[R].HGSGSGHSSSYGQHGSGSGWSSSSGR.[H]	1		764.3		4		620.011
77777	[K].VFNRPILFDIVSR.[G]	22		750.3		3		525.972
25777602	[R].FGGSGSQVDSAR.[M]	1		765.1		2		584.273
578800920	[R].HGSGSGHSSSHGQHGSGSGR.[S]	1		835		4		465.702
77777	[K].APMDSLFDYGTYR.[H]	4		759.8		2		768.346
77777	[K].APMDSLFDYGTYR.[H]	16	1xOxidation [M3]	752.1		2		776.343
47132620	[R].FGGFGGPGGVGGLGGPGGFGPGGYPGGIHEVSVNQSLLQPLNVK.[V]	1		770.1		4		1023.77
47132620	[R].SKEEAEALYHSK.[Y]	3		816.3		3		464.565
578800920	[R].GPYESGSGHSSGLGHR.[E]	2		800.4		3		528.911
119395750	[K].SLNNQFASFIDKVR.[F]	2		790.7		3		546.958
55956899	[R].HGVQELEIELQSQLSK.[K]	1		797.6		3		613.326
77777	[K].NSNPDEVVVPLDSMGNPR.[C]	8	1xDeamidated [N]	729.3		3		647.639
77777	[K].KAPMDSLFDYGTYR.[H]	27		774.2		2		832.393
77777	[R].SGEMVTVGKSSDGTPDR.[R]	1	1xOxidation [M4]	785		3		580.269
55956899	[R].QGVDADINGLR.[Q]	3	1xDeamidated [N8]	752.9		2		579.791
77777	[K].NSNPDEVVVPLDSMGNPR.[C]	8	1xDeamidated [N]; 1xOxidation [M14]	723.8		3		652.97
530412176	[R].QSVEADINGLR.[R]	2		780.6		2		601.313
578800920	[R].GSGSGQSPSSGQHGTGFGR.[S]	1		731.7		3		583.263
55956899	[R].QGVDADINGLR.[Q]	2		770.4		2		579.299
77777	[K].LTGTYSIMIQK.[I]	3		786		2		627.842
66933005	[K].IPDPEAVKPDDWDEDAPAK.[I]	1		704.6		3		703.333
119395750	[R].TNAENEFVTIKK.[D]	3	1xDeamidated [N]	781.3		3		465.577
530412176	[R].QSVEADINGLRR.[V]	4		766.7		3		453.244
530412176	[R].QSVEADINGLR.[R]	2	1xDeamidated [N8]	751.5		2		601.805
77777	[K].GVPNPIDLLESTLYESSVVPGPK.[K]	2		710.3		3		804.428
77777	[R].TDDAPLGNLNSSTSFSSMHLDDYKDDDDK.[-]	1	1xDeamidated [N10]	737.7		4		801.842
47132620	[R].TAAENDFVTLKK.[D]	2		783.6		3		446.241
77777	[R].GNTVLHALVAIADNTR.[E]	4	1xDeamidated [N]	705.7		3		555.969
77777	[K].IGIFQHIIR.[R]	13		798.4		2		548.835
155969697	[R].AIGGGLSSVGGGSSTIK.[Y]	2		700.1		2		724.391
53729346	[R].SPNQNVQQAAAGALR.[N]	1		702.7		2		762.898
77777	[R].NDTIPVLLDIAER.[T]	9		736.9		3		490.272
77777	[R].LTDEEFREPSTGKTCLPK.[A]	2	1xCarbamidomethyl [C15]	717		4		527.764
77777	[R].NDTIPVLLDIAER.[T]	9	1xDeamidated [N1]	726.2		2		735.396
530412176	[R].ALEESNYELEGK.[I]	3		741.5		2		691.328
15431310	[R].EVATNSELVQSGK.[S]	2		746.7		2		681.349
13435361	[K].VTATDLDEPDTLHTR.[L]	1		746		3		561.944
77777	[K].RLTDEEFREPSTGK.[T]	12		708.4		4		416.961
530415144	[K].QLEDGRTLSDYNIQK.[E]	4		718.5		3		593.967
578800920	[R].GRHGSGLGHSSSHGQHGSGSGR.[S]	2		818.3		4		525.497
530412176	[K].NHEEEMKDLR.[N]	3		874.2		3		434.201
15431310	[R].ALEEANADLEVK.[I]	2		753.7		2		651.333
77777	[K].IIEKQPQSPK.[A]	4		835.9		2		584.34
4507677	[R].ELISNASDALDKIR.[L]	1		712.1		3		515.614
15431310	[K].ASLENSLEETKGR.[Y]	1		767.8		3		478.579
77777	[K].IENRHEMLAVEPINELLR.[D]	14	1xOxidation [M7]	721.4		3		731.388
530412176	[R].NVSTGDVNVEMNAAPGVDLTQLLNNMR.[S]	1	1xOxidation [M11]	673.9		3		963.467
47132620	[R].TAAENDFVTLK.[K]	2		737.7		2		604.812
77777	[K].APAPQPPPILK.[V]	17		755.1		2		564.842
578800920	[R].QSLGHGQHGSGSGQSPSPSR.[G]	2	1xDeamidated [Q7]	666.6		3		650.301
52632381	[R].ASEAVLWEALRK.[M]	1		722.5		3		458.257
6005942	[M].ASGADSKGDDLSTAILK.[Q]	3	1xAcetyl [N-Term]	760		2		845.929
578831328	[K].DSYVGDEAQSKR.[G]	1		707.7		3		452.213
119395750	[R].NKYEDEINKR.[T]	2	1xDeamidated [N]	792.9		3		437.217
6005942	[R].ELQELVQYPVEHPDK.[F]	1		692.5		3		608.644
77777	[R].LFPDSNLEAVLNNDGLSPLMMAAK.[T]	3		637.9		3		854.098
119395750	[R].FSSCGGGGGSFGAGGGFGSR.[S]	2	1xCarbamidomethyl [C4]; 1xCarbamidomethyl [N-Term]	611.3	81	2	2	883.371	883.371
47132620	[R].TSQNSELNNMQDLVEDYKK.[K]	2		688.4		3		752.686
119395754	[R].VSLAGACGVGGYGSR.[S]	2	1xCarbamidomethyl [N-Term]; 1xCarbamidomethyl [C7]	653.8	10	2	2	705.844	705.843
15431310	[K].TEELNREVATNSELVQSGK.[S]	1		695.5		3		702.023
25777602	[K].GTLTLCPYHSDR.[Q]	1	1xCarbamidomethyl [C6]; 1xCarbamidomethyl [N-Term]	698.7	9	3	3	473.894	473.894
119395750	[K].SLNNQFASFIDK.[V]	2		664.3		2		692.349
578831328	[K].QEYDESGPSIVHR.[K]	1		692.3		3		506.239
77777	[R].GNTVLHALVAIADNTRENTKFVTK.[M]	2		653.3		4		653.86
4502027	[K].CCTESLVNR.[R]	3	2xCarbamidomethyl [C1; C2]	706.7		2		569.753
77777	[R].REVTDEDTR.[H]	1		815.7		2		560.765
119395754	[K].LAELEEALQK.[A]	2		760		2		572.316
77777	[R].VVELNKNSNPDEVVVPLDSMGNPR.[C]	1	1xPhospho [S8]	616		3		901.433
77777	[R].HEMLAVEPINELLR.[D]	3	1xDeamidated [N10]; 1xOxidation [M3]	690.5		2		840.935
77777	[K].IENRHEMLAVEPINELLR.[D]	8		679.9		3		726.057
77777	[K].KIIEKQPQSPK.[A]	2		738.9		3		432.594
77777	[K].NSNPDEVVVPLDSMGNPR.[C]	3	1xPhospho [S13]; 1xOxidation [M14]	622.9		3		679.298
4758004	[K].GVLEQEEKEEK.[A]	2		711.4		2		659.331
77777	[K].LTGTYSIMIQK.[I]	9	1xOxidation [M8]	687.5		2		635.84
15431310	[R].ISSVLAGGSCR.[A]	1	1xCarbamidomethyl [C10]	663.1		2		553.785
119395750	[R].SLVNLGGSKSISISVAR.[G]	1		683.6		3		563.328
77777	[K].TGKIGIFQHIIR.[R]	1		744.1		3		461.613
77777	[R].TGNMREFINSPFR.[D]	2		652.9		3		523.593
77777	[R].TGNMREFINSPFR.[D]	5	1xOxidation [M4]	678.7		3		528.924
77777	[K].APAPQPPPILK.[V]	4	1xDeamidated [Q5]	689		2		565.334
77777	[K].WRTDDAPLGNLNSSTSFSSMHLDDYKDDDDK.[-]	2	1xOxidation [M20]	680.4		4		891.139
4504733	[R].GAQDVAGGSNPGAHNPSANLAR.[G]	1		640.4		3		687.667
15431310	[R].LLEGEDAHLSSSQFSSGSQSSR.[D]	1		613.2		3		770.36
55956899	[K].EIETYHNLLEGGQEDFESSGAGK.[I]	1		605.1		3		837.382
119703744	[K].IHSDCAANQQVTYR.[I]	1	1xCarbamidomethyl [C5]; 1xCarbamidomethyl [N-Term]	603.1	57	3	3	554.927	554.927
6005942	[R].LGDVISIQPCPDVK.[Y]	1	1xCarbamidomethyl [C10]	615.3		2		770.906
83700235	[K].GYDVIAQAQSGTGK.[T]	1		634.6		2		697.85
119395754	[R].SFSTASAITPSVSR.[T]	2		619		2		705.865
52632381	[K].APTADTQTQNVNQAK.[M]	1		637.9		2		793.892
578800920	[R].HGSGSGQSSSYGPYGSGSGWSSSR.[G]	1		581.2		3		773.66
77777	[R].GSTADLDGLLPFLLTHKK.[R]	5		636		4		482.272
119703753	[R].ATGGGLSSVGGGSSTIK.[Y]	1		635.7		2		718.373
77777	[K].IIEKQPQSPK.[A]	2	1xDeamidated [Q5]; 1xPhospho [S8]	792.1		2		624.815
155969697	[R].TAAENEFVTLKK.[D]	2		733.8		3		450.914
119395750	[R].TNAENEFVTIK.[K]	2		732		2		633.322
119395750	[R].GGSGGGGGGSSGGRGSGGGSSGGSIGGR.[G]	1	1xMethyl [R14]	607.7		3		698.649
55956899	[K].VQALEEANNDLENK.[I]	1		637.1		2		793.887
55956899	[R].FSSSSGYGGGSSR.[V]	6		600.5		2		618.268
578822169	[R].TTPSYVAFTDTER.[L]	2		617.2		2		744.354
578809106	[R].SSEDPNEDIVER.[N]	1		688.6		2		695.31
77777	[R].SGEMVTVGKSSDGTPDRR.[W]	2	1xGlyGly [K9]	603.3		4		498.991
117306167	[K].PQGPPPPPQGGR.[P]	1		624		2		592.813
47132620	[K].NVQDAIADAEQR.[G]	2		628.8		2		665.324
4557894	[R].STDYGIFQINSR.[Y]	1	1xDeamidated [N10]	647		2		701.336
47132620	[R].NLDLDSIIAEVK.[A]	2		688.9		2		665.367
119395750	[R].GSGGGSSGGSIGGRGSSSGGVK.[S]	1	1xMethyl [R14]	643.8		3		589.286
77777	[K].LQWATTILDIER.[S]	4		662.3		2		729.902
77777	[K].QPQSPKAPAPQPPPILK.[V]	18	1xPhospho [S4]	650.6		2		937.5
530412176	[R].LKYENEVALR.[Q]	2		777.5		2		617.843
19923142	[K].LLETTDRPDGHQNNLR.[S]	2		614		4		470.49
119395754	[K].WTLLQEQGTK.[T]	2		670.6		2		602.322
530415144	[R].LIFAGKQLEDGR.[T]	3	1xGlyGly [K6]	651.7		3		487.599
55956899	[K].STMQELNSR.[L]	2		641		2		533.253
530415144	[R].TLSDYNIQK.[E]	6		617.4		2		541.28
77777	[R].SGEMVTVGK.[S]	25	1xOxidation [M4]	660		2		462.229
77777	[K].KIIEKQPQSPK.[A]	3	1xPhospho [S9]	721.8		2		688.372
115298657	[K].GTNYLADVFEK.[K]	1		617.9		2		628.812
47132620	[R].RSTSSFSCLSR.[H]	1	1xCarbamidomethyl [C8]	647.4		3		429.875
119395750	[K].AEAESLYQSK.[Y]	3		696.5		2		563.275
77777	[R].LTDEEFREPSTGKTCLPK.[A]	2	1xCarbamidomethyl [C15]; 1xGlyGly [K13]	633.4		4		556.274
530412176	[R].SQYEQLAEQNRK.[D]	5	1xDeamidated [N/Q]	600.8		3		498.911
47132620	[K].LNDLEEALQQAK.[E]	1		685.4		2		686.359
119395754	[R].TEAESWYQTK.[Y]	1		611.2		2		621.785
15431310	[R].MSVEADINGLRR.[V]	1	1xDeamidated [N8]; 1xOxidation [M1]	645.6		3		459.898
24430192	[R].QTVEADVNGLRR.[V]	1	1xDeamidated [N8]	610.7		3		453.572
77777	[K].WRTDDAPLGNLNSSTSFSSMHLDDYKDDDDK.[-]	1		606.1		4		887.141
66933005	[R].IVDDWANDGWGLKK.[A]	1		619.9		3		539.607
4502027	[K].KQTALVELVK.[H]	4	1xMethyl [K10]	714.7		2		571.861
119395754	[R].SRTEAESWYQTK.[Y]	2		624.7		3		495.904
530412176	[K].KNHEEEMKDLR.[N]	1		794.1		3		476.901
4826998	[R].FGQGGAGPVGGQGPR.[G]	1		596.9		2		671.337
52632381	[K].INNLNVEENSSGDQR.[R]	1		593.7		2		844.896
52632381	[K].GPNGVYDFSQAHNAK.[D]	1	1xDeamidated [N3]	585.8		3		535.915
155969697	[R].ISIGGGSCAISGGYGSR.[A]	1	1xCarbamidomethyl [C8]; 1xCarbamidomethyl [N-Term]	588.4	40	2	2	799.883	799.883
530412176	[K].ELTTEIDNNIEQISSYK.[S]	2		590.9		2		998.989
77777	[R].LFPDSNLEAVLNNDGLSPLMMAAK.[T]	12	1xOxidation [M]	565.4		3		859.429
77777	[K].KAPMDSLFDYGTYR.[H]	61	1xOxidation [M4]	680.6		2		840.39
119395754	[R].ISISTSGGSFR.[N]	2		660.7		2		556.291
55956899	[R].GGSGGSHGGGSGFGGESGGSYGGGEEASGSGGGYGGGSGK.[S]	2		589.1		3		1075.1
155969697	[K].YEELQVTAGR.[H]	1		679.7		2		583.296
77777	[R].REVTDEDTRHLSR.[K]	4		645.9		4		404.205
77777	[R].KGVPNPIDLLESTLYESSVVPGPK.[K]	1	1xGlyGly [K1]	574.4		3		885.14
54607120	[K].LRPVAAEVYGTER.[Q]	1		593		3		487.6
15431310	[R].EVATNSELVQSGK.[S]	2	1xDeamidated [N5]	588.4		2		681.841
119395750	[K].LNDLEDALQQAK.[E]	1		597.5		2		679.352
7705415	[R].NDELTSLAEETR.[A]	1		596.9		2		689.329
25777602	[K].SETELKDTYAR.[W]	2		706.3		2		656.823
5031839	[R].SGFSSVSVSR.[S]	1		662.4		2		506.757
58530840	[R].QLQNIIQATSR.[E]	1		659.2		2		636.357
47132620	[R].GSSSGGGYSSGSSSYGSGGR.[Q]	1		548.9		2		870.856
52632381	[R].EYTDVYPEIIER.[A]	2		594.3		2		763.872
119395754	[K].YEELQQTAGR.[H]	2		670.5		2		597.791
530412176	[K].IRLENEIQTYR.[S]	3		713.7		2		717.889
156523970	[K].CDSSPDSAEDVR.[K]	1	1xCarbamidomethyl [C1]; 1xCarbamidomethyl [N-Term]	580.2	57	2	2	669.268	669.268
47132620	[R].NKLNDLEEALQQAK.[E]	1		607.1		3		538.621
194248072	[K].DAGVIAGLNVLR.[I]	1		639.3		2		599.351
47132620	[R].TAAENDFVTLKK.[D]	3	1xDeamidated [N5]	644.5		3		446.569
77777	[R].SGEMVTVGK.[S]	4		654.8		2		454.231
119395750	[K].AEAESLYQSKYEELQITAGR.[H]	1		561.1		3		762.713
119395750	[R].TNAENEFVTIK.[K]	2	1xDeamidated [N2]	617.9		2		633.814
4504305	[R].DNIQGITKPAIR.[R]	1		592.5		3		442.589
119395750	[R].NKYEDEINKR.[T]	3		769.3		3		436.89
578800920	[R].HGSGSGQSSSYSPYGSGSGWSSSR.[G]	1		480		3		783.663
155969697	[R].SRAEAESWYQTK.[Y]	1		598.4		3		485.9
55956899	[R].QEYEQLIAK.[N]	1		678		2		561.295
77777	[K].GVPNPIDLLESTLYESSVVPGPKK.[A]	1		548.3		3		847.127
47132620	[R].GFSSGSAVVSGGSRR.[S]	2		606.9		3		470.907
530412176	[K].HGNSHQGEPR.[D]	1		747		2		559.758
25777602	[-].MEEGGRDKAPVQPQQSPAAAPGGTDEKPSGK.[E]	2	1xCarbamidomethyl [N-Term]; 1xDeamidated [Q12]; 1xAcetyl [N-Term]; 1xOxidation [M1]	599	20	4	4	795.382	795.382
14043022	[K].LENDQIESLR.[Q]	1		618.2		2		608.812
119395750	[K].YEELQITAGR.[H]	2		733.2		2		590.304
578822169	[K].DAGTIAGLNVLR.[I]	1		646.4		2		600.342
77777	[K].VCNEDQTNCTVPTYPSCR.[D]	2	3xCarbamidomethyl [C2; C9; C17]; 1xMethyl [R18]	535.3		3		738.979
77777	[R].VVELNKNSNPDEVVVPLDSMGNPR.[C]	1	1xOxidation [M20]; 1xGlyGly [K6]	543.9		3		918.125
15431310	[R].LEQEIATYR.[R]	1		601.5		2		561.793
530412176	[R].LASYLDKVR.[A]	1		712.7		2		532.809
47132620	[K].GGSISGGGYGSGGGK.[H]	2		594.8		2		599.278
55956899	[R].QVLDNLTMEK.[S]	1		664.9		2		595.808
77777	[K].IIEKQPQSPK.[A]	2	1xPhospho [S8]; 1xGlyGly [K4]	677.5		2		681.345
6005942	[R].QTNPSAMEVEEDDPVPEIRR.[D]	1	1xOxidation [M7]	503		3		776.697
55956899	[K].TLLDIDNTR.[M]	2		617.9		2		530.785
7705415	[K].KQELIEDLQPDINQNVQK.[I]	1		495.5		3		718.046
119703744	[K].VGDFVATDLDTGRPSTTVR.[Y]	1		493.8		3		669.677
24430192	[R].LLEGEDAHLSSQQASGQSYSSR.[E]	1		557.3		3		784.035
77777	[K].MYDLLLLK.[C]	25	1xOxidation [M1]	612.3		2		512.791
77777	[R].VVELNKNSNPDEVVVPLDSMGNPR.[C]	1	1xGlyGly [K6]	548		3		912.791
578800920	[R].QSLGHGQHGSGSGQSPSPSR.[G]	3		536.6		3		649.973
578822169	[K].VEIIANDQGNR.[T]	1		613.2		2		614.818
119395750	[R].FLEQQNQVLQTK.[W]	3	1xDeamidated [N/Q]	647.9		2		738.889
530412176	[K].ELTTEIDNNIEQISSYK.[S]	1	1xDeamidated [N8]	576.9		2		999.481
530415144	[K].AKIQDKEGIPPDQQR.[L]	35		588.6		3		574.976
119395750	[R].THNLEPYFESFINNLR.[R]	1		578.7		3		665.331
530412176	[R].LENEIQTYR.[S]	2		645.1		2		583.296
77777	[K].RLTDEEFR.[E]	2		757.2		2		533.27
52632381	[K].GPNAAYDFSQAATTGELAANK.[S]	1		409		3		699.668
55956899	[R].GSRGGSGGSYGGGGSGGGYGGGSGSR.[G]	1		557		3		697.966
4502027	[K].KVPQVSTPTLVEVSR.[N]	1	1xDeamidated [Q4]	549.1		3		547.646
530412176	[R].AETECQNTEYQQLLDIK.[I]	3	1xCarbamidomethyl [N-Term]; 1xCarbamidomethyl [C5]	563.9	21	3	3	694.994	694.993
4504305	[R].ISGLIYEETR.[G]	1		601.3		2		590.815
530412176	[K].ADLEMQIESLTEELAYLKK.[N]	1	1xOxidation [M5]	550.4		3		747.383
155969697	[R].SRGSGGLGGACGGAGFGSR.[S]	1	1xCarbamidomethyl [C11]; 1xCarbamidomethyl [N-Term]	539.3	35	3	3	556.594	556.594
530412176	[K].SKELTTEIDNNIEQISSYK.[S]	2	1xDeamidated [N10]	530.1		3		738.365
52632381	[R].KINNLNVEENSSGDQR.[R]	1		554.7		3		606.298
25777602	[K].APVQPQQSPAAAPGGTDEKPSGK.[E]	1		517.5		3		740.042
578822169	[K].NQVAMNPTNTVFDAK.[R]	1	1xOxidation [M5]	525.6		2		833.399
40807482	[K].ALGFEAAESSLTK.[D]	1		572.1		2		662.343
77777	[K].APAPQPPPILKVFNRPILFDIVSR.[G]	1		476.2		4		672.146
47132620	[K].AQYEEIAQR.[S]	2		658.5		2		554.275
119395750	[K].AQYEDIAQK.[S]	2		606.2		2		533.265
77777	[R].PAGPGDGRPNLR.[M]	8		745		2		603.821
77777	[K].LTIGMGDLEMLSSTK.[Y]	3	1xOxidation [M]	518.6		2		806.402
119395754	[K].VLDTKWTLLQEQGTK.[T]	1		564.9		3		587.324
77777	[R].SGEMVTVGKSSDGTPDRR.[W]	2	1xOxidation [M4]; 1xGlyGly [K9]	552.1		4		502.99
119395750	[R].NSKIEISELNR.[V]	1		611.7		3		434.905
52632381	[K].AWNDTTKAPTADTQTQNVNQAK.[M]	1		542.5		3		801.723
77777	[R].VDEVNWSHWNQNLGIINEDPGKNETYQYYGFSHTVGR.[L]	1	1xDeamidated [N10]	599.6		5		874.61
6005942	[R].GILLYGPPGTGK.[T]	2		596.7		2		586.837
22222	[R].VVELNRNSNPDEVVVPLDSMGNPR.[C]	1	1xDeamidated [N5]; 1xOxidation [M20]; 1xDimethyl [R6]	432.2		3		899.117
25777602	[R].SSTTSMTSVPKPLK.[F]	1	1xOxidation [M6]	509.8		3		493.929
47132620	[R].TSQNSELNNMQDLVEDYKK.[K]	3	1xDeamidated [Q/N]; 1xOxidation [M10]	489.8		3		758.346
119395750	[K].SLNNQFASFIDK.[V]	1	1xDeamidated [N3]	529.6		2		692.841
6005942	[R].KYEMFAQTLQQSR.[G]	1	1xOxidation [M4]	534.2		3		549.272
119395754	[R].TTAENEFVMLKK.[D]	4	1xOxidation [M9]	590.5		3		476.246
4503483	[R].ETVSEESNVLCLSK.[S]	1	1xCarbamidomethyl [C11]	506.7		2		797.886
194248072	[K].ATAGDTHLGGEDFDNR.[L]	1		543		3		559.248
66933005	[K].TPELNLDQFHDK.[T]	1		489.1		3		486.24
4826998	[R].GMGPGTPAGYGR.[G]	1	1xOxidation [M2]	492.3		2		568.761
47132620	[K].VDLLNQEIEFLK.[V]	1		488.7		2		730.903
578817861	[K].TAFQEALDAAGDK.[L]	1		504.7		2		668.823
578822169	[R].IINEPTAAAIAYGLDKK.[V]	1		550.1		3		596.668
77777	[K].FKDWAYGPVYSSLYDLSSLDTCGEEASVLEILVYNSK.[I]	1	1xCarbamidomethyl [N-Term]; 1xCarbamidomethyl [C22]	534.6	55	4	4	1055.51	1055.51
4503483	[K].TGTITTFEHAHNMR.[V]	1		543.9		3		539.26
55956899	[K].TLNDMRQEYEQLIAK.[N]	7	1xOxidation [M5]	529.7		3		623.312
77777	[R].VVELNKNSNPDEVVVPLDSMGNPR.[C]	2	1xPhospho [S]; 1xOxidation [M20]	392		3		906.765
47132620	[R].TSQNSELNNMQDLVEDYKKK.[Y]	2	1xOxidation [M10]	430.8		4		600.789
77777	[K].DEGGYFYFGELPLSLAACTNQPHIVNYLTENPHK.[K]	1	1xCarbamidomethyl [C18]; 1xMethyl [K34]	492.7		4		977.969
77777	[R].EFINSPFRDIYYR.[G]	8		541.9		3		573.955
6005942	[R].KYEMFAQTLQQSR.[G]	1		496.1		3		543.941
13435361	[K].IEDDNDNAPYFEHR.[V]	1		455.7		3		578.916
4503483	[R].GGGQIIPTAR.[R]	1		537.1		2		485.277
50845388	[R].TNQELQEINR.[V]	1		535.4		2		622.815
5902072	[K].VLHFDQVTENTTGK.[A]	1		428.3		3		530.271
47132620	[K].AAFGGSGGRGSSSGGGYSSGSSSYGSGGR.[Q]	1		382.6		3		834.36
578831328	[K].DSYVGDEAQSK.[R]	1		503.2		2		599.765
119395750	[K].NMQDMVEDYR.[N]	3	1xOxidation [M]	495.2		2		658.766
77777	[K].DEGGYFYFGELPLSLAACTNQPHIVNYLTENPHKK.[A]	2	1xCarbamidomethyl [C18]; 1xMethyl [K34]	553.9		5		808.196
66933005	[K].QKSDAEEDGGTVSQEEEDRKPK.[A]	1	1xPhospho [S3]	573.3		4		636.279
55956899	[R].QVLDNLTMEK.[S]	2	1xOxidation [M8]	606.4		2		603.806
47132620	[K].KYEDEINKR.[T]	1		743.8		2		597.809
77777	[R].GQTALHIAIERR.[C]	3		628.1		3		455.596
156523970	[K].CDSSPDSAEDVRK.[V]	1	1xCarbamidomethyl [N-Term]; 1xCarbamidomethyl [C1]	484.8	30	3	3	489.212	489.212
530377637	[R].AGLQFPVGR.[VI]	2		595.3		2		472.769
77777	[K].KAPMDSLFDYGTYR.[H]	2	1xOxidation [M4]; 1xGlyGly [K1]	397.9		3		598.61
55956899	[R].IKFEMEQNLR.[Q]	2		556.3		3		436.564
119395754	[R].QLDSIVGER.[G]	1		648.8		2		508.773
77777	[K].HIWKLQWATTILDIER.[S]	1		546.1		3		675.042
223278387	[M].AGELTPEEEAQYKK.[A]	1	1xAcetyl [N-Term]	534.2		2		817.899
24430192	[K].EVASNSELVQSSR.[S]	1		572.9		2		703.35
578817383	[K].DSQEEEKTEALTSAK.[R]	1		468.1		3		555.932
4557014	[R].FNTANDDNVTQVR.[A]	1		437.8		2		747.353
530412176	[R].ALEESNYELEGKIK.[E]	1		468.4		3		541.614
6005942	[R].WALSQSNPSALR.[E]	2		551.3		2		665.349
6005942	[R].DHFEEAMR.[F]	1		604.2		2		517.722
47132620	[K].YEELQVTVGR.[H]	2		623.2		2		597.312
24430192	[R].QRPSEIKDYSPYFK.[T]	1		475.6		4		440.227
6005942	[K].LAGESESNLRK.[A]	1		664.8		2		602.32
56786157	[R].QLDEVVSENQR.[L]	1		598.6		2		658.826
4504963	[K].NNLEALEDFEK.[A]	1		476.4		2		661.317
7669492	[R].GALQNIIPASTGAAK.[A]	2		503.6		2		706.399
77777	[R].SGEMVTVGKSSDGTPDRR.[W]	1		441.3		4		470.479
119395754	[R].TTAENEFVMLKK.[D]	1		513.1		3		470.914
4503483	[R].NMSVIAHVDHGK.[S]	1		489.7		3		436.555
58530840	[R].ETQSQLETER.[S]	1		575.2		2		610.791
19923142	[R].VLANPGNSQVAR.[V]	2		568		2		613.336
530415144	[R].TLSDYNIQK.[E]	2	1xDeamidated [Q/N]	480		2		541.772
77777	[R].TGNMREFINSPFR.[D]	4	1xDeamidated [N]; 1xOxidation [M4]	432.2		3		529.252
4503483	[K].TGTITTFEHAHNMR.[V]	1	1xOxidation [M13]	391.6		3		544.592
56786157	[K].EAQDTSDGIIQK.[N]	2		561.5		2		652.82
530415144	[K].EGIPPDQQR.[L]	11		425		2		520.263
155969697	[K].ADTLTDEINFLR.[A]	1		520.7		2		704.359
55956899	[R].HGVQELEIELQSQLSKK.[A]	1		576.4		3		656.026
77777	[K].KAPMDSLFDYGTYR.[H]	1	1xGlyGly [K1]	387.2		3		593.279
77777	[R].EFINSPFRDIYYRGQTALHIAIER.[R]	2		474.6		4		728.132
530412176	[K].SKELTTEIDNNIEQISSYK.[S]	2		420.3		3		738.036
4503483	[R].VFSGLVSTGLK.[V]	1		525.5		2		554.324
119395754	[R].TTAENEFVMLK.[K]	2	1xOxidation [M9]	485.7		2		649.818
55956899	[R].FSSSGGGGGGGR.[F]	1		553.6		2		491.721
24430192	[R].QTVEADVNGLRR.[V]	1		577.4		3		453.243
4504963	[R].GLSTESILIPR.[Q]	1		517.2		2		593.345
4507677	[K].DISTNYYASQK.[K]	1		496.3		2		645.304
530412176	[K].DAEAWFNEK.[S]	2		604.6		2		555.248
530412188	[R].ALEEANTELEVK.[I]	1		560.3		2		673.345
431822403	[K].ADLINNLGTIAK.[S]	1		499.3		2		621.856
4502027	[K].QTALVELVK.[H]	5	1xMethyl [K9]	577.6		2		507.813
13435361	[K].VQDQDLPNTPHSK.[A]	1		397.3		3		493.58
530412188	[R].LLEGEDAHLTQYK.[K]	1		495.4		3		506.26
119395754	[R].GLGVGFGSGGGSSSSVK.[F]	1		430.8		2		720.36
4507677	[R].SGYLLPDTK.[A]	1		552.1		2		497.266
530412176	[K].VTMQNLNDR.[L]	3	1xDeamidated [Q/N]	593.4		2		546.261
21614544	[K].LLETECPQYIR.[K]	1	1xCarbamidomethyl [C6]; 1xCarbamidomethyl [N-Term]	548.8	8	2	2	711.358	711.358
47132620	[R].YGSGGGSKGGSISGGGYGSGGGK.[H]	1		439.6		3		630.958
119395750	[R].TLLEGEESR.[M]	2		583.1		2		517.262
55956899	[R].FSSSGGGGGGGRFSSSSGYGGGSSR.[V]	1		353.1		3		733.653
530415144	[K].TITLEVEPSDTIENVKAK.[I]	1		367.4		3		663.025
530412176	[R].RVLDELTLTK.[A]	1		614		2		594.354
194248072	[K].NQVALNPQNTVFDAK.[R]	1		400.4		2		829.928
119703744	[R].ESSNVVVTER.[V]	1		549.5		2		560.285
77777	[R].DRWSSVVPR.[V]	7		534.1		3		367.865
77777	[R].LFPDSNLEAVLNNDGLSPLMMAAK.[T]	1	1xDeamidated [N12]; 1xOxidation [M21]	328.3		3		859.757
225545550	[R].QQTQPGFILLR.[E]	1		529.2		2		650.873
578831328	[K].AGFAGDDAPR.[A]	2		523.4		2		488.728
530412176	[R].LENEIQTYR.[S]	2	1xDeamidated [N3]	560.1		2		583.788
530412188	[R].LSGGLGAGSCR.[L]	1	1xCarbamidomethyl [C10]; 1xCarbamidomethyl [N-Term]	542	3	2	2	517.756	517.756
530412176	[R].LKYENEVALR.[Q]	1	1xDeamidated [N5]	521.9		3		412.559
133925811	[K].ESQSPDTTIQR.[T]	1		500.1		2		631.304
25777602	[R].LVGSQEELASWGHEYVR.[H]	1		414.4		3		653.99
77777	[K].ALLNLSNGR.[N]	13	1xDeamidated [N]	524.7		2		479.769
54607120	[R].DGAGDVAFIR.[E]	1		548.1		2		510.76
530399720	[K].DAVEDLESVGK.[G]	1		481.6		2		581.285
4503483	[R].NMSVIAHVDHGK.[S]	1	1xOxidation [M2]	536.8		3		441.887
15431310	[R].VLDELTLAR.[A]	2		553		2		515.3
4507677	[R].ELISNASDALDK.[I]	1		563.6		2		638.326
530412176	[K].VTMQNLNDR.[L]	21	1xOxidation [M3]	498.6		2		553.767
47132620	[R].KLLEGEECR.[M]	1	1xCarbamidomethyl [C8]	613		2		567.285
194018511	[R].TQYELIAQR.[S]	1		493.2		2		561.301
6912286	[R].MAEAELVQEGK.[A]	1	1xOxidation [M1]	502.1		2		610.795
431822403	[K].EQVANSAFVER.[V]	1		479.1		2		625.312
6005942	[K].LAGESESNLR.[K]	1		481.8		2		538.273
77777	[R].DRWSSVVPR.[V]	4	1xPhospho [S4]	628.6		2		591.277
530399720	[K].ENAGEDPGLAR.[Q]	1		485.3		2		564.768
431822403	[R].NPDDITQEEYGEFYK.[S]	1		420.5		2		924.402
431822403	[R].GVVDSEDLPLNISR.[E]	1		404.7		2		757.397
530399826	[R].SLEEAEAYSR.[S]	1		487.2		2		577.77
119395750	[R].DYQELMNTK.[L]	1		507.9		2		571.264
578817383	[K].AGALNSNDAFVLK.[T]	1		447.7		2		660.351
55956899	[K].STMQELNSR.[L]	18	1xOxidation [M3]	486.6		2		541.251
346986435	[R].GGVEEGPTVLR.[K]	1		522.5		2		557.299
77777	[R].EVTDEDTRHLSR.[K]	4		521.9		3		486.571
4502027	[K].KQTALVELVKHKPK.[A]	2	1xMethyl [K10]	470.4		4		409.009
55956899	[R].GSRGGSGGSYGGGGSGGGYGGGSGSR.[G]	1	1xMethyl [R3]	341.6		3		702.638
77777	[R].PILFDIVSR.[G]	1		487.4		2		530.314
7705415	[R].CSQVQQDHLNQTDASATK.[S]	1	1xCarbamidomethyl [C1]; 1xCarbamidomethyl [N-Term]	334.2	10	3	3	677.645	677.645
530412176	[R].KDAEAWFNEK.[S]	2		529		3		413.2
119395750	[R].LLRDYQELMNTK.[L]	1		496.6		3		508.601
530412176	[K].SEITELRR.[N]	2		652.8		2		502.28
77777	[K].ALLNLSNGR.[N]	5		537.6		2		479.277
4507677	[K].EAESSPFVER.[L]	1		487.9		2		575.773
153792590	[K].DQVANSAFVER.[L]	1		486.2		2		618.304
77777	[K].MYDLLLLK.[C]	12		548.8		2		504.794
28302131	[R].LLVVYPWTQR.[F]	1		470.6		2		637.867
55956899	[R].QFSSSYLSR.[S]	1		593.4		2		537.765
77777	[R].ENTKFVTK.[M]	1		627.9		2		483.766
119395750	[K].NKLNDLEDALQQAK.[E]	1		521.5		3		533.949
4506773	[K].LGHPDTLNQGEFK.[E]	1		471.9		3		485.912
77777	[R].SGEMVTVGKSSDGTPDR.[R]	1		420.9		3		574.937
62122917	[R].FSNSSSSNEFSK.[C]	1		504.9		2		660.789
83700235	[R].ELAQQIQK.[V]	1		510		2		479.272
47132620	[R].TAAENDFVTLK.[K]	1	1xDeamidated [N5]	514.2		2		605.303
47132620	[R].DYQELMNVK.[L]	1		479.2		2		570.274
578822169	[K].NQVAMNPTNTVFDAKR.[L]	1	1xOxidation [M5]	369.2		3		607.968
4557894	[R].ATNYNAGDR.[S]	1		463.7		2		491.223
77777	[K].IGIFQHIIRR.[E]	2		555.1		3		418.259
119395754	[R].NTKHEISEMNR.[M]	1		544		3		453.554
119703744	[R].DGSNVIVTER.[V]	1		464.8		2		545.28
530412176	[R].ISSSKGSLGGGFSSGGFSGGSFSR.[G]	1		293		3		737.354
530399720	[K].LGKDAVEDLESVGK.[G]	1		436.2		3		487.26
119395754	[R].SLYNLGGSKR.[I]	1		605.3		2		547.802
77777	[R].LTDEEFREPSTGK.[T]	1	1xMethyl [R7]	458.7		3		508.251
47132620	[K].FASFIDKVR.[F]	2		655.7		2		541.803
4502027	[K].QTALVELVK.[H]	1		478.5		2		500.805
119395750	[R].DYQELMNTK.[L]	3	1xOxidation [M6]	460.8		2		579.26
4502337	[K].QKWEAEPVYVQR.[A]	1		477.2		3		511.6
47132620	[K].VDPEIQNVK.[A]	1		535.8		2		521.282
25777602	[R].LNILDTLSK.[F]	1		468.5		2		508.803
4507677	[K].SILFVPTSAPR.[G]	1		447		2		594.343
4506145	[K].TLNNDIMLIK.[L]	2	1xDeamidated [N3]; 1xDimethyl [K10]	445.3		2		602.336
83700235	[R].VLITTDLLAR.[G]	1		478.9		2		557.845
19923142	[R].LQQVLQMESHIQSTSDR.[I]	1	1xOxidation [M7]	334.7		3		672.665
119395754	[R].TTAENEFVMLK.[K]	1		426.1		2		641.821
346986435	[R].GGVEEGPTVLRK.[A]	1		458.9		3		414.566
47132620	[R].STSSFSCLSR.[H]	2	1xCarbamidomethyl [C7]	539.3		2		566.259
77777	[R].TGNMREFINSPFR.[D]	1	1xDeamidated [N3]	401.5		3		523.921
346986435	[R].TIGIIGAPFSK.[G]	1		489.1		2		552.327
55956899	[K].TLNDMRQEYEQLIAK.[N]	2		394.8		3		617.98
4503483	[M].VNFTVDQIR.[A]	1		484.6		2		546.296
4504733	[R].LLQEEEQER.[R]	1		443.2		2		587.291
77777	[K].NSNPDEVVVPLDSMGNPR.[C]	1	1xPhospho [S13]	265.7		3		673.966
25777602	[K].DPNNLFMVR.[L]	1		452.5		2		553.277
55956899	[K].STMQELNSR.[L]	3	1xDeamidated [N/Q]	500.8		2		533.745
47604944	[K].VTNIGNQQIDK.[V]	1		445.7		2		615.328
14917115	[R].SQYEALVETNRR.[E]	1		395.7		3		489.251
46592991	[R].LQAENTALQK.[N]	1		474.6		2		558.307
77777	[K].TGKIGIFQHIIRR.[E]	1		474.3		3		513.647
119395750	[R].NKYEDEINK.[R]	1		660.4		2		576.781
4502027	[K].YICENQDSISSK.[L]	7	1xCarbamidomethyl [C3]; 1xCarbamidomethyl [N-Term]	435.4	1	2	2	722.325	722.324
62122917	[R].QSSYGQHGSGSSQSSGYGQYGSR.[E]	1		289		3		784.667
77777	[K].IENRHEMLAVEPINELLR.[D]	4	1xDeamidated [N]; 1xOxidation [M7]	352.3		4		549.039
119395750	[R].LLRDYQELMNTK.[L]	2	1xOxidation [M9]	574		3		513.933
47132620	[K].VLYDAEISQIHQSVTDTNVILSMDNSR.[N]	1	1xOxidation [M23]	262.8		3		1022.17
4503149	[R].NVNPVALPR.[A]	1		415.6		2		490.288
66933005	[R].EIEDPEDRKPEDWDERPK.[I]	1		355.9		4		571.518
256223453	[R].AAGFERPSPVQLK.[A]	1		349.9		3		467.261
320461711	[R].QITVNDLPVGR.[S]	1		571.5		2		606.342
19923142	[R].DTAAWTVGR.[I]	1		473.1		2		488.746
47132620	[K].DVDNAYMIK.[V]	1		405.4		2		534.756
77777	[R].RQDSRGNTVLHALVAIADNTR.[E]	1	1xPhospho [S4]	337.9		4		597.554
530412176	[R].SQYEQLAEQNR.[K]	1	1xDeamidated [Q2]	396.7		2		683.816
47132620	[K].DVDNAYMIK.[V]	2	1xOxidation [M7]	419.8		2		542.753
77777	[R].SFPVFLRK.[A]	5		546.9		2		497.297
40807482	[K].SSIGLINEK.[A]	1		472.3		2		480.771
77777	[K].KIIEKQPQSPK.[A]	1	1xDeamidated [Q6]	534.6		3		432.922
58530840	[R].YEVTSGGGGTSR.[M]	1		391.3		2		585.773
4502027	[R].FKDLGEENFK.[A]	2		592.1		3		409.541
47132620	[R].LLRDYQELMNVK.[L]	1		382.6		3		507.941
6005942	[K].AIGVKPPR.[G]	1		503.2		2		419.269
55956899	[K].NYSPYYNTIDDLKDQIVDLTVGNNK.[T]	1		245.1		3		968.141
530415144	[K].TLTGKTITLEVEPSDTIENVK.[A]	1		254.2		3		763.413
119395754	[R].SLYNLGGSK.[R]	2		435.7		2		469.751
4557323	[K].DALSSVQESQVAQQAR.[G]	1		312.2		3		572.955
55956899	[K].TLLDIDNTR.[M]	1	1xDeamidated [N7]	516.9		2		531.277
15431310	[K].DAEEWFFTK.[T]	2		561.1		2		586.767
4507677	[R].KEAESSPFVER.[L]	1		379.9		3		426.882
55956899	[K].IGLGGRGGSGGSYGR.[G]	2		510.6		3		450.901
578831328	[K].EITALAPSTMK.[I]	1	1xOxidation [M10]	438.5		2		589.31
47132620	[R].QSGSRGGSGGGGSISGGGYGSGGGSGGR.[Y]	1	1xDeamidated [Q1]	274.6		3		753.331
119395754	[R].EYQELMNTK.[L]	2	1xOxidation [M6]	435.9		2		586.268
4502027	[K].FQNALLVR.[Y]	1		432.8		2		480.785
155969697	[R].SGFSSISVSR.[S]	1		595.3		2		513.764
56786157	[K].AALSENEQLKK.[E]	1		404.3		3		410.895
55956899	[K].FEMEQNLR.[Q]	1		485.3		2		533.753
56786157	[K].PLLLPAAPK.[T]	1		405.9		2		460.302
25777602	[K].YLYSSEDYIK.[S]	1		420.3		2		640.807
4504305	[K].VFLENVIR.[D]	1		388		2		495.292
24430192	[R].EVFTSSSSSSSR.[Q]	1		562.3		2		630.788
4502261	[K].LPGIVAEGR.[D]	1		394.5		2		456.269
77777	[R].PAGPGDGRPNLR.[M]	1	1xDeamidated [N10]	406.7		3		403.211
66933005	[R].KPEDWDERPK.[I]	1		451.5		3		433.882
155969697	[R].NTKQEIAEINR.[M]	1		479.9		3		439.237
28173564	[R].FLEQQNQVLETK.[W]	1		526.3		2		738.889
7705415	[K].LTEVHEELQK.[K]	1		339.5		3		409.219
578830862	[R].LAEPSQLLK.[S]	1		373.8		2		499.797
155969697	[K].QEIAEINR.[M]	1		571.9		2		486.759
578830862	[R].LVQLLVK.[A]	1		409.7		2		406.784
14917115	[K].ETMQFLNDR.[L]	1	1xOxidation [M3]	406.3		2		585.267
15431310	[K].NHEEEMNALR.[G]	2		337.1		3		414.856
530412176	[K].YENEVALR.[Q]	1		542.6		2		497.254
530412176	[K].VTMQNLNDR.[L]	1		562.8		2		545.769
530384537	[R].GSPNTASAEATLPR.[W]	1		383.2		2		686.347
119395754	[R].GRLDSELR.[N]	1		647.9		2		473.259
4557581	[M].ATVQQLEGR.[W]	1	1xAcetyl [N-Term]	457		2		522.277
4503483	[K].KEDLYLKPIQR.[T]	1		402.2		3		468.273
47132620	[R].LLRDYQELMNVK.[L]	2	1xOxidation [M9]	482.9		3		513.273
375298717	[K].AASAPYFEVLEK.[W]	1		302.4		2		662.843
4503483	[K].LDSEDKDKEGKPLLK.[A]	1		409.6		4		429.486
54607120	[K].FQLFGSPSGQK.[D]	1		482.8		2		598.31
4506145	[K].TLNNDIMLIK.[L]	1	1xDeamidated [N3]; 1xOxidation [M7]; 1xDimethyl [K10]	390.3		2		610.333
119395754	[K].AQYEEIANR.[S]	2		533.6		2		547.268
58530840	[R].VLLQEEGTR.[K]	1		487		2		522.788
77777	[K].QPQSPKAPAPQPPPILK.[V]	1	1xGlyGly [K6]	308.6		3		636.696
55956899	[K].FEMEQNLR.[Q]	2	1xOxidation [M3]	448.4		2		541.751
15431310	[R].ILNEMRDQYEK.[M]	2		489.9		3		480.238
431822403	[K].YIDQEELNK.[T]	1		482.4		2		576.283
190194355	[R].KLESVAEEHEILTK.[S]	1		361.2		3		542.63
530412176	[K].DAEAWFNEK.[S]	1	1xDeamidated [N7]	512.5		2		555.741
47132620	[K].LLEGEECR.[M]	2	1xCarbamidomethyl [C7]	391.8		2		503.237
77777	[R].MKFQGAFR.[K]	13	1xOxidation [M1]	588.3		2		500.756
4502337	[R].QVEGMEDWKQDSQLQK.[A]	1	1xOxidation [M5]	377.1		3		655.639
530412188	[R].TKFETEQALR.[L]	2		448		3		408.219
25777602	[K].EWQELDDAEK.[V]	1		502.6		2		631.78
4758004	[K].HAKPPDVDLKK.[F]	1		502.8		3		416.575
19923142	[K].TVSPDRLELEAAQK.[F]	1		301.4		3		519.615
4507677	[K].LIINSLYK.[N]	1		408.1		2		482.297
225545550	[R].LVEQVPDR.[A]	1		408.3		2		478.264
190194355	[K].ALALAQADR.[L]	1		412.1		2		464.764
119395750	[R].SLVNLGGSK.[S]	2		522.3		2		437.753
4503483	[K].STLTDSLVCK.[A]	1	1xCarbamidomethyl [C9]	497.7		2		562.286
530412176	[R].VLDELTLTK.[A]	2		503.5		2		516.302
119703753	[R].QLDNIVGER.[G]	1		509.6		2		522.277
47132620	[R].DYQELMNVK.[L]	2	1xOxidation [M6]	470.1		2		578.272
19923142	[K].GDQENVHPDVMLVQPR.[V]	1	1xOxidation [M11]	234.7		3		617.301
530400236	[K].AQYDDIVTR.[S]	1		416.4		2		540.77
4502027	[R].FKDLGEENFK.[A]	5	1xDeamidated [N8]	550.2		3		409.868
53729346	[R].LLQSGNSDVVR.[S]	1		433.7		2		594.323
530381854	[K].VLKQVHPDTGISSK.[A]	1		295.2		3		503.62
19923142	[K].NSLTSKDPDIK.[A]	2		376.3		3		406.551
530399423	[R].LMEKASLPSPPLGLCGK.[N]	7	1xCarbamidomethyl [C15]	405.4		3		599.991
530412188	[K].ATMQNLNDR.[L]	1		484.6		2		531.754
331999954	[K].IISTTTLNK.[R]	1		330.5		2		495.795
77777	[K].IIEKQPQSPK.[A]	2	1xGlyGly [K4]	303.7		3		427.91
15431310	[K].TRLEQEIATYRR.[L]	1		566.1		3		512.614
4507677	[K].SGTSEFLNK.[M]	1		528.2		2		491.745
194248072	[R].STLEPVEK.[A]	1		483.6		2		451.745
530366266	[K].VYTVDLGR.[T]	1		396.7		2		461.753
24430192	[R].DAETWFLSK.[T]	1		522.6		2		548.769
25777602	[K].VQREPLLTLVK.[E]	1		266.4		3		432.607
55956899	[K].TLNDMRQEYEQLIAK.[N]	1	1xDeamidated [N3]; 1xOxidation [M5]	270.6		3		623.641
4502027	[K].YICENQDSISSK.[L]	2	1xCarbamidomethyl [C3]; 1xDeamidated [N/Q]	434.9		2		722.817
19923142	[R].WLAIDANAR.[R]	1		423.3		2		515.278
47132620	[R].LQGEIAHVK.[K]	1		490.3		2		497.788
77777	[K].DEGGYFYFGELPLSLAACTNQPHIVNYLTENPHK.[K]	1	1xCarbamidomethyl [C18]; 1xDeamidated [N20]	296.2		4		974.717
15431310	[R].ILNEMRDQYEK.[M]	2	1xOxidation [M5]	560.9		2		727.851
47132620	[K].KDVDNAYMIK.[V]	2	1xOxidation [M8]	547.5		2		606.8
55956899	[R].IKFEMEQNLR.[Q]	5	1xOxidation [M5]	472.3		3		441.896
119395754	[K].DVDAAYMNK.[V]	1		458.1		2		513.732
119395750	[K].AQYEDIAQK.[S]	1	1xDeamidated [Q2]	386.7		2		533.756
119395750	[K].IEISELNR.[V]	2		450.4		2		487.269
77777	[R].EFINSPFR.[D]	10		481.6		2		505.258
156523970	[K].CNLLAEK.[Q]	1	1xCarbamidomethyl [N-Term]; 1xCarbamidomethyl [C1]	388.7	36	2	2	424.221	424.221
4826998	[K].AELDDTPMR.[G]	1	1xOxidation [M8]	398.8		2		532.24
55956899	[K].KGPAAIQK.[N]	1		531.6		2		406.753
4502027	[K].YICENQDSISSK.[L]	3	1xCarbamidomethyl [C3]; 1xMethyl [K12]	326.8		2		729.333
52632381	[K].LLTYEFVK.[Q]	1		389.6		2		506.79
155969697	[R].SLYGLGGSK.[R]	1		453.3		2		441.24
530400236	[R].LLEGEEQR.[L]	1		405.6		2		487.252
119395750	[R].SLVNLGGSK.[S]	3	1xDeamidated [N4]	373.7		2		438.245
4758032	[K].QLAELAISK.[C]	1		297.6		2		486.79
46592991	[R].LQDILTNSK.[S]	1		459.7		2		516.29
25777602	[K].DIDENAYAK.[V]	1		362.8		2		519.741
6912286	[K].FQQAIDSR.[E]	1		414.8		2		482.746
47132620	[R].SLVGLGGTK.[S]	3		481.3		2		416.25
77777	[K].MYDLLLLKCAR.[L]	1	1xCarbamidomethyl [C9]; 1xOxidation [M1]; 1xGlyGly [K8]	329.5		3		509.267
4502027	[K].LVNEVTEFAK.[T]	5	1xMethyl [K10]	331.7		2		582.319
4507677	[K].FAFQAEVNR.[M]	1		401.2		2		541.274
47132620	[R].YLDGLTAER.[T]	2		540		2		519.267
25777602	[R].YGEPTLR.[R]	1		402.4		2		418.219
530366266	[K].AFVNCDENSR.[L]	1	1xCarbamidomethyl [C5]	369.1		2		606.26
119395754	[R].TSFTSVSR.[S]	1		501.6		2		442.727
530400236	[R].LTAEVENAK.[C]	1		450.7		2		487.761
77777	[R].EVTDEDTR.[H]	1		449.7		2		482.715
4758004	[K].TDICIPQTK.[G]	1	1xCarbamidomethyl [C4]	394.6		2		538.276
530381854	[R].LLLPGELAK.[H]	1		417.2		2		477.304
55956899	[R].MTLDDFR.[I]	2		409.1		2		449.21
115298657	[K].GTNYLADVFEKK.[D]	1		366.6		3		462.241
4503483	[K].SDPVVSYR.[E]	1		364		2		461.735
4557894	[R].VVRDPQGIR.[A]	1		493.9		2		520.304
14043022	[K].ADKNEVAAEVAK.[L]	1		354.2		3		415.555
15431310	[K].TRLEQEIATYR.[R]	1		541.6		3		460.58
4557894	[K].WESGYNTR.[A]	1		440.9		2		506.728
331999954	[K].VQQLQISVDQHGDNLK.[N]	1		190.6		3		607.987
25777602	[K].LKEIYENMAPGENKR.[F]	1	1xOxidation [M8]	224.6		3		603.305
77777	[K].QPQSPKAPAPQPPPILK.[V]	2	1xDeamidated [Q]; 1xPhospho [S4]	232.8		3		625.665
4502027	[K].YLYEIAR.[R]	15		439.1		2		464.25
4503483	[K].YEWDVAEAR.[K]	1		379		2		569.762
77777	[R].LTDEEFR.[E]	4		436.4		2		455.219
77777	[M].ADSSEGPR.[A]	1	1xAcetyl [N-Term]	419.2		2		430.691
119395750	[K].DVDGAYMTK.[V]	1	1xOxidation [M7]	374.3		2		508.224
58530840	[R].AQIDNLTR.[E]	1		292.9		2		465.753
52632381	[R].DVALLQER.[A]	1		467.3		2		472.263
4502027	[R].YTKKVPQVSTPTLVEVSR.[N]	2	1xDeamidated [Q7]; 1xDimethyl [K]	297.3		3		687.723
7705415	[R].SFLAQQR.[H]	1		402.2		2		425.232
4507677	[K].TFEINPR.[H]	1		442.3		2		438.732
66933005	[K].AEEDEILNRSPR.[N]	1	1xPhospho [S10]	310		3		503.563
54607120	[R].SDTSLTWNSVK.[G]	1		359.5		2		619.307
77777	[R].MKFQGAFR.[K]	3		546.4		2		492.758
530412176	[R].LAADDFR.[L]	5		388.3		2		404.203
225545550	[R].EVSVELAK.[V]	1		456.8		2		437.747
530412176	[K].NHEEEMKDLR.[N]	2	1xOxidation [M6]	417.8		3		439.535
58530840	[R].QVQNLVNK.[S]	1		400.8		2		471.772
4502027	[K].AEFAEVSK.[L]	1		408.5		2		440.724
25777602	[R].ELDIMEPK.[V]	1		388.9		2		487.747
4506773	[R].LTWASHEK.[M]	1		446.6		2		486.251
530399826	[R].NQLLETR.[W]	1		333.2		2		437.243
58530840	[K].NQCTQVVQER.[E]	1	1xCarbamidomethyl [C3]; 1xCarbamidomethyl [N-Term]	290.8	15	2	2	631.301	631.301
55956899	[R].GGSGGSYGGGSGSGGGSGGGYGGGSGGGHSGGSGGGHSGGSGGNYGGGSGSGGGSGGGYGGGSGSR.[G]	2		182.7		4		1244.24
4503549	[R].REPTRQVFAVQR.[I]	1		416.4		3		496.28
4503483	[R].YFDPANGK.[F]	1		374.1		2		456.216
77777	[R].GRFFQPK.[D]	3		526.6		2		440.245
55956899	[R].MTLDDFR.[I]	3	1xOxidation [M1]	433.3		2		457.208
15431310	[R].LEQEIATYRR.[L]	1		391.4		3		426.898
24430192	[R].ILNEMRDQYEQMAEK.[N]	1		282.2		3		633.297
578830862	[K].LLNDEDPVVVTK.[A]	1		229.4		2		671.366
54607120	[K].DSAIGFSR.[V]	1		394.7		2		426.714
530412176	[R].LASYLDK.[V]	2		464.4		2		405.224
155969697	[M].ASTSTTIR.[S]	2	1xAcetyl [N-Term]	327.5		2		439.732
5902072	[K].STDAYELK.[I]	1		335.4		2		463.727
13435361	[R].MKVQDQDLPNTPHSK.[A]	1	1xOxidation [M1]	237.3		4		439.219
77777	[K].NSNPDEVVVPLDSMGNPRCDGHQQGYPR.[K]	1	1xCarbamidomethyl [C19]; 1xOxidation [M14]	254.1		4		789.356
119395754	[R].LRAEIDNVK.[K]	1		514.4		2		529.303
55956899	[K].IQDWYDK.[K]	1		388.8		2		484.23
578822169	[R].GTLDPVEK.[A]	1		397.9		2		429.732
4503483	[R].YFDPANGK.[F]	1	1xDeamidated [N6]	346		2		456.709
77777	[R].WSSVVPR.[V]	5		388.4		2		415.73
4503549	[R].QVFAVQR.[I]	1		406.8		2		424.243
52632381	[R].RAPLAAGTWR.[S]	1		480.8		2		549.812
25777602	[-].MEEGGRDKAPVQPQQSPAAAPGGTDEKPSGK.[E]	1	1xDeamidated [Q12]; 1xOxidation [M1]; 1xTrimethyl [R6]	367.5		4		795.634
77777	[R].EFINSPFR.[D]	5	1xDeamidated [N4]	399.1		2		505.751
58530840	[R].SLNESKIEIER.[L]	1		268.4		3		439.905
77777	[K].AFRSGEMVTVGK.[S]	1	1xOxidation [M7]	249.7		3		433.224
4758004	[R].LAGWVLSK.[A]	1		335.8		2		437.263
4502027	[K].LVNEVTEFAK.[T]	4	1xDeamidated [N3]; 1xMethyl [K10]	305.8		2		582.811
58530840	[K].FGDSNTVMR.[F]	1	1xOxidation [M8]	347.2		2		521.735
52632381	[R].HPLLGDLR.[K]	1		438		2		460.769
225545550	[R].LLGNLVVK.[N]	1		330.6		2		428.286
4758032	[R].VFNYNTLER.[V]	1		252		2		578.294
25777602	[R].ELDIMEPK.[V]	1	1xOxidation [M5]	358.5		2		495.744
119395750	[R].LRSEIDNVK.[K]	1		440.3		2		537.301
25777602	[K].DTSLYRPALEELRR.[Q]	1		365.7		3		573.644
77777	[R].TTVDYLR.[L]	6		412.8		2		434.232
7669492	[K].VGVNGFGR.[I]	1	1xDeamidated [N4]	323.1		2		403.712
530412176	[R].DYSKYYK.[T]	2		456.6		2		483.732
22222	[R].SGEMVTVGRSSDGTPDRR.[W]	1	1xOxidation [M4]	241.6		3		641.635
578822169	[K].VQVEYKGETK.[S]	1		395.5		2		590.814
119395750	[K].KDVDGAYMTK.[V]	1		505.4		2		564.274
7705415	[R].IKEDVGDNWR.[I]	1		336.4		3		411.207
4502027	[K].DLGEENFK.[A]	1		401.2		2		476.223
77777	[R].SFPVFLR.[K]	14		330.6		2		433.25
119395750	[R].NSKIEISELNR.[V]	1	1xDeamidated [N1]	265.2		3		435.233
119395750	[R].LRSEIDNVKK.[Q]	1		503.2		2		601.349
52632381	[R].ACFVLEK.[K]	1	1xCarbamidomethyl [N-Term]; 1xCarbamidomethyl [C2]	332.8	25	2	2	433.725	433.725
4502027	[K].YLYEIARR.[H]	1		513.5		2		542.301
15431310	[R].GQVGGDVNVEMDAAPGVDLSR.[I]	1	1xOxidation [M11]	129.9		2		1051.49
25777602	[R].EPLLTLVK.[E]	1		297.5		2		456.792
109150416	[R].NLNTLLLNNNQIK.[R]	1	1xDeamidated [N3]	273.5		2		756.923
4557894	[R].LGMDGYR.[G]	2		393.5		2		406.192
15431310	[K].SEISELR.[R]	1		441.5		2		417.222
4557894	[K].RLGMDGYR.[G]	1		452.7		2		484.243
530400236	[R].LYEEEIR.[V]	1		390.7		2		476.243
119395754	[K].YEELQQTAGR.[H]	1	1xDeamidated [Q6]	356.9		2		598.284
77777	[R].MKFQGAFR.[K]	1	1xDeamidated [Q4]	397.8		2		493.25
153792590	[K].FYEQFSK.[N]	1		370		2		474.726
530366266	[R].ILLNPQDK.[D]	1		329.1		2		470.776
77777	[K].FQGAFRK.[G]	3		499		2		427.237
190194355	[K].EVQNQLVDREHK.[L]	1		234.1		3		498.927
530412176	[K].SEITELR.[R]	2		428.3		2		424.229
194018511	[R].SLYNLGGSR.[S]	1		408.7		2		483.753
77777	[R].QDSRGNTVLHALVAIADNTR.[E]	1	1xPhospho [S3]	150.7		3		744.369
530412176	[K].IKEWYEK.[H]	3		504.8		2		498.264
225545550	[R].ALLLLQR.[L]	1		402.7		2		413.779
40807482	[K].AADKLGSTQIVK.[I]	1		226.2		3		410.907
578822169	[K].VCNPIITK.[L]	1	1xCarbamidomethyl [N-Term]; 1xCarbamidomethyl [C2]	277.3	10	2	2	472.765	472.765
77777	[R].WSSVVPR.[V]	1	1xPhospho [S3]	247.8		2		455.713
77777	[R].EVTDEDTRHLSRK.[F]	1		418.9		3		529.27
119395750	[K].SDQSRLDSELK.[N]	2		294.2		3		426.549
77777	[R].LTDEEFREPSTGK.[T]	1	1xDimethyl [R7]	225.6		3		512.923
77777	[R].HHSSDNKR.[W]	3		477.7		2		490.737
77777	[R].MKFQGAFR.[K]	1	1xDeamidated [Q4]; 1xOxidation [M1]	431.2		2		501.247
4506773	[K].DLQNFLK.[K]	1		324.3		2		439.242
25777602	[R].LGEKDTSLYRPALEELRR.[Q]	1		245.6		4		537.296
83582815	[K].VPEPCQPK.[V]	1	1xCarbamidomethyl [C5]	390.1		2		477.74
62122917	[R].SHQSSYGQHGSGSSQSSGYGQHGSSSGQTSGFGQHR.[S]	1		173.7		5		725.511
58530840	[K].REYENELAK.[V]	1	1xTrimethyl [R1]	398.6		2		597.312
256221824	[R].ESLPVRRGQER.[L]	1	1xDimethyl [R7]	514.8		2		677.882
119395750	[K].SISISVAR.[G]	1	1xMethyl [R8]	388.7		2		423.756
21614544	[-].MLTELEK.[A]	1	1xOxidation [M1]	333.3		2		440.229
4502027	[K].LVTDLTK.[V]	2		444.2		2		395.24
25777602	[K].VPDDIYK.[T]	2		286.1		2		425.221
21614544	[K].GNFHAVYRDDLKK.[L]	1		359.4		3		521.607
154448886	[R].HPQEQPLW.[-]	1		396.3		2		517.756
52632381	[R].FIAEVQK.[R]	1		398.5		2		417.74
25777602	[-].MEEGGRDKAPVQPQQSPAAAPGGTDEKPSGK.[E]	1	1xOxidation [M1]; 1xDimethyl [R6]	284.8		4		791.885
25777602	[R].KNPNYDL.[-]	1		281.1		2		432.216
225545550	[R].LLGEEVVR.[V]	1		355.4		2		457.768
47132620	[K].FASFIDK.[V]	2		464.2		2		414.219
119395750	[K].IEISELNR.[V]	1	1xDeamidated [N7]	380.8		2		487.761
24430192	[R].SEVTELRR.[V]	1		464.2		2		495.272
530367388	[K].GEILLQCLLENTPVLEDVLGR.[I]	1	1xCarbamidomethyl [C7]; 1xDimethyl [R21]	178.8		3		803.773
148596988	[R].PAGVSPLSLSTEAR.[R]	2	1xDimethyl [R14]	418.3		2		706.89
67003568	[R].TFGVSPLR.[R]	1		385.1		2		438.75
4502027	[K].LKECCEKPLLEK.[S]	2	2xCarbamidomethyl [C4; C5]	231.7		3		516.271
153792590	[R].ALLFVPR.[R]	1		290.1		2		408.261
15431310	[K].DYSPYFK.[T]	1		292.4		2		460.213
46592991	[R].TNNYQLSDELRK.[N]	1		174.8		3		494.252
530426693	[R].LTDEEVEMTR.[M]	1		352.9		2		611.783
58530840	[K].FLDQNLQK.[Y]	1		349.2		2		503.273
62122917	[R].ESGEEYESGSGSNSWER.[K]	1		120.1		2		945.374
94536866	[K].LGDSWDVK.[L]	1		339		2		460.23
24430192	[R].ILNEMRDQYEQMAEK.[N]	1	1xOxidation [M5]	125.1		3		638.629
119395754	[R].FLEQQNK.[V]	1		400.4		2		453.737
5902072	[K].LLTEFNK.[S]	2		301.6		2		432.745
62865635	[K].IYPQIPDHLK.[E]	2	1xDimethyl [K10]	392.4		2		626.358
530414369	[R].IGFIEEVK.[A]	1		388		2		467.765
578822169	[R].LSKEDIER.[M]	1		412.1		2		495.267
4758004	[K].GSLLEDVVPPIKPPK.[E]	1		82.6		3		530.315
6005942	[K].GDIFLVR.[G]	1		307		2		410.24
4557894	[R].LGMDGYR.[G]	1	1xOxidation [M3]	233.5		2		414.19
530403001	[K].NIVEGLPPLGGMKK.[T]	1	1xDeamidated [N1]; 1xDimethyl [K13]	393.6		2		741.422
13435361	[K].ILQQIPDHPK.[H]	1	1xDeamidated [Q3]	487.9		2		595.331
225545550	[K].LLFLQSR.[L]	1		299.1		2		438.768
58530840	[K].IQSQFTDAQK.[H]	1		313.6		2		583.293
4503143	[R].VGFAEAAR.[L]	1		334.8		2		410.719
6005942	[R].QTNPSAMEVEEDDPVPEIR.[R]	1	1xOxidation [M7]	118.5		3		724.661
155969697	[R].VRAEEREQIK.[T]	1		434.9		3		419.902
88853865	[R].GFSGYNTR.[W]	1		417.4		2		451.211
31742503	[K].STELLIR.[K]	2		415.7		2		416.25
77777	[K].AFRSGEMVTVGK.[S]	1	1xPhospho [S4]; 1xOxidation [M7]	263.5		2		689.315
54607120	[R].LKQVLLHQQAK.[F]	1		183.4		3		435.938
77777	[R].VVELNK.[N]	1		394.5		2		351.214
555290063	[R].QILQADGLR.[G]	1		371.9		2		507.291
578822169	[K].NQVAMNPTNTVFDAKR.[L]	1		65.2		3		602.636
578798106	[R].ITLNNDIMLIK.[L]	1	1xDeamidated [N4]; 1xDimethyl [K11]	227.6		2		658.878
530400236	[R].VLQSHISDTSVVVK.[L]	1		53.4		3		504.619
530401778	[R].SGEQHSPAR.[E]	1	1xDeamidated [Q4]	336.7		2		485.223
530385361	[K].EFPFVSGSR.[A]	1		372.8		2		513.256
21614544	[K].ALNSIIDVYHK.[Y]	1		151.5		3		424.903
4507677	[K].EGVKFDESEKTK.[E]	1		168.8		3		466.236
4502027	[R].DAHKSEVAHR.[F]	1	1xMethyl [R10]	372		2		582.3
578817907	[K].EYEDAENTSTQSK.[V]	2	1xDeamidated [N7]	227.5		2		751.81
8659574	[K].ASVDYIR.[KR]	1		423.8		2		412.219
4507677	[K].ESREAVEK.[E]	1	1xPhospho [S2]; 1xMethyl [R3]	346.1		2		521.237
4504935	[K].AQYDDVASR.[S]	1		299.2		2		512.738
11968182	[K].FQHILR.[V]	1		416.9		2		407.24
77777	[K].NSNPDEVVVPLDSMGNPR.[C]	1	1xDeamidated [N16]; 1xMethyl [R18]	57.3		3		652.314
7662238	[R].LQPERGSPK.[K]	1	1xDeamidated [Q2]; 1xTrimethyl [R5]	534.1		2		527.798

## Sheet: LD-CS-LE-201019_SumnerC_WA_S2_W
Master Protein Accessions	Annotated Sequence	# PSMs	Modifications	Byonic Score (by Search Engine): A15 PMI-Byonic	Ions Score (by Search Engine): Mascot	Charge (by Search Engine): A15 PMI-Byonic	Charge (by Search Engine): Mascot	m/z [Da] (by Search Engine): A15 PMI-Byonic	m/z [Da] (by Search Engine): Mascot
77777	[R].VDEVNWSHWNQNLGIINEDPGKNETYQYYGFSHTVGR.[L]	29		1999.1		4		1092.51
119395750	[R].GSYGSGGSSYGSGGGSYGSGGGGGGHGSYGSGSSSGGYR.[G]	1		1653.9		3		1104.77
5032179	[K].QGSGSSQPMEVQEGYGFGSGDDPYSSAEPHVSGVKR.[S]	1	1xOxidation [M9]	1543.1		4		933.164
6005942	[R].IHVLPIDDTVEGITGNLFEVYLKPYFLEAYRPIR.[K]	2		1500.3		4		998.541
5032179	[M].AASAAAASAAAASAASGSPGPGEGSAGGEKR.[S]	1	1xAcetyl [N-Term]; 1xPhospho [S18]	1441.2		3		889.066
530394497	[R].NSLSSLPTYSTGGAEPTTSSPGGHLPSHGSGR.[G]	1		1382.9		4		774.872
77777	[R].TDDAPLGNLNSSTSFSSMHLDDYKDDDDK.[-]	13		1385.4		4		801.595
55555; 22222; 22547180; 77777	[K].DEGGYFYFGELPLSLAACTNQPHIVNYLTENPHKK.[A]	8	1xCarbamidomethyl [C18]; 1xCarbamidomethyl [N-Term]	1440.2	0	4	5	1006.49	805.394
5032179	[M].AASAAAASAAAASAASGSPGPGEGSAGGEKR.[S]	1	1xAcetyl [N-Term]	1350.3		3		862.411
77777	[R].TDDAPLGNLNSSTSFSSMHLDDYKDDDDK.[-]	6	1xPhospho [S]; 1xOxidation [M18]	1351.6		3		1100.45
51100974	[R].AWEGNYLASKPDTPQTSGTFVPVANELKR.[K]	3		1312.3		4		794.906
77777	[R].TDDAPLGNLNSSTSFSSMHLDDYKDDDDK.[-]	33	1xOxidation [M18]	1316.4		4		805.594
77777	[K].WRTDDAPLGNLNSSTSFSSMHLDDYKDDDDK.[-]	4		1306.1		5		709.914
77777	[K].HYVELLVAQGADVHAQAR.[G]	23		1328.3		3		659.681
77777	[R].TDDAPLGNLNSSTSFSSMHLDDYKDDDDK.[-]	8	1xDeamidated [N]	1286.6		4		801.842
55956899	[R].GGSGGSHGGGSGFGGESGGSYGGGEEASGSGGGYGGGSGK.[S]	1		1306.3		3		1075.1
77777	[R].GNTVLHALVAIADNTRENTK.[F]	12	1xDeamidated [N]	1341.9		3		713.378
578831328	[R].TTGIVMDSGDGVTHTVPIYEGYALPHAILR.[L]	1	1xOxidation [M6]	1200.3		4		800.658
530391028	[R].DPDQTDGLGLSYLSSHIANVER.[V]	1		1219.6		3		796.388
77777	[R].TDDAPLGNLNSSTSFSSMHLDDYKDDDDK.[-]	8	1xPhospho [T/S]	1284.2		3		1095.11
77777	[K].IIEKQPQSPKAPAPQPPPILK.[V]	17	1xPhospho [S8]	1257.3		3		786.438
51100974	[R].AWEGNYLASKPDTPQTSGTFVPVANELK.[R]	3		1227.3		3		1007.5
22027538	[R].EPSAPSIPTPAYQSSPAGGHAPTPPTPAPR.[T]	1		1154.8		3		979.49
530371928	[K].AAVSHWQQQSYLDSGIHSGATTTAPSLSGK.[G]	1		1187.8		4		772.13
134142826	[R].ILEDHGSPAGEIDDEDKDKDETETVK.[Q]	2		1273.8		4		722.084
530420447	[R].EGQEEDDDDEEDDADEEAPKPDHFVQDPAVLR.[E]	1		1159.7		4		914.383
530410341	[R].QLEEEKNSLQEQQEEEEEARK.[N]	1		1217.6		4		651.558
52632381	[K].VGPNATYNFSQSLNANDLANSRPK.[T]	1		1173.2		3		860.092
134142826	[K].NDQNNCPVKPCYLNILEDEQPLNSAAHK.[E]	1	2xCarbamidomethyl [C6; C11]	1183.6		4		821.138
7705373	[K].KWENPGLGAESHTDSLR.[N]	2		1228.7		3		632.978
5032179	[K].QGSGSSQPMEVQEGYGFGSGDDPYSSAEPHVSGVKR.[S]	1	1xDeamidated [Q12]; 1xOxidation [M9]	1284.6		4		933.414
119395750	[K].SKAEAESLYQSKYEELQITAGR.[H]	2		1243.5		3		834.422
12025678	[K].LSGSNPYTTVTPQIINSKWEK.[V]	1		1185.3		3		788.413
77777	[R].GNTVLHALVAIADNTRENTK.[F]	12		1201		3		713.05
18426915	[K].LAASGEGGLQELSGHFENQK.[V]	2		1179.6		3		691.341
6005942	[R].EDEEESLNEVGYDDIGGCRK.[Q]	1	1xCarbamidomethyl [C18]	1153.1		3		771.998
77777	[K].WRTDDAPLGNLNSSTSFSSMHLDDYKDDDDK.[-]	7	1xOxidation [M20]	1162		5		713.113
12025678	[R].KHEAFESDLAAHQDR.[V]	2		1233.2		3		585.28
77777	[R].TDDAPLGNLNSSTSFSSMHLDDYKDDDDK.[-]	8	1xDeamidated [N]; 1xOxidation [M18]	1248.7		4		805.843
119395750	[R].GGGGGGYGSGGSSYGSGGGSYGSGGGGGGGR.[G]	3		1131.9		2		1192.48
21361682	[K].VNDASVNTDPATSASTVDVKPSPSAAEADFDIVTK.[G]	2		1104.4		3		1173.9
6005942	[R].ETVVEVPQVTWEDIGGLEDVKR.[E]	2		1121.2		3		833.431
52632381	[K].AWNDTTKAPTADTQTQNVNQAK.[M]	1		1126.8		3		801.723
55956899	[R].SGGGGGGGLGSGGSIR.[S]	3		1109.4		2		616.802
4503483	[K].ARPFPDGLAEDIDKGEVSAR.[Q]	8		1157.1		3		715.031
12025678	[R].QFASQANVVGPWIQTK.[M]	5		1120.3		2		887.467
530375936	[K].SDDRPNALLSSPATETVHHSPAYSFPAAIQR.[N]	2		1131.5		4		834.666
134142826	[K].TEYMAFPKPFESSSSIGAEKPR.[N]	1	1xOxidation [M4]	1092.8		4		619.552
124494247	[R].ADNKQKGDVVLQSDHVIETLTK.[T]	1		1188.5		4		610.328
30348954	[K].LDIQDKDGDTPLHEALR.[H]	4		1193.5		3		645.997
222136639	[R].KVVGDVAYDEAKER.[A]	1		1163.6		3		526.943
25777602	[R].DKAPVQPQQSPAAAPGGTDEKPSGK.[E]	2		1113.6		4		616.064
88759348	[K].TILDPLTLVQGNQNEDKHLVTDNPSK.[I]	1		1119.5		4		723.129
134142826	[K].TEYMAFPKPFESSSSIGAEKPR.[N]	1		1066		4		615.553
55769583	[K].KNILAEELSTNKNQLK.[Q]	2		1194.3		3		615.014
513788259	[R].HSISGPISTSKPLTALSDK.[R]	1		1113.4		3		647.022
4758032	[R].STAQQELDGKPASPTPVIVASHTANKEEK.[S]	1	1xPhospho [S13]	1123.5		4		779.135
18426915	[R].ALDEVTSSQPPPLPPPPPPAQETQEPSPILDSEETR.[A]	14		1113.4		4		962.479
530421960	[R].AEYVPSTPSPVPPSTPLLSAHSK.[T]	6		1058.9		3		788.082
530375936	[R].VPAEPSSLLSLSASHNQLSHTDLELHQR.[R]	2		1055.7		5		614.118
530421960	[K].SLMSISNAGSGLLSHSSTLTGSPIMEEK.[R]	3	1xOxidation [M]	1074.1		3		950.8
530391028	[R].VPFDAATLHTSTAMAAQHGMDDDGTGQK.[Q]	2		1094.9		4		719.077
5453760	[K].TLTGKEIEIDIEPTDKVER.[I]	2		1240.2		3		729.391
7705373	[R].ADHPPAEVTSHAASGAK.[A]	6		1142.3		3		549.269
530421960	[R].NSQPHSPTSSLTSGGSLPLLQSPPSTR.[L]	2		1080.2		3		911.797
530391028	[R].VPFDAATLHTSTAMAAQHGMDDDGTGQK.[Q]	4	1xOxidation [M]	1056.5		4		723.074
530411822	[R].QPAQELSPTPGGTAHQALK.[A]	1		1054.2		3		644.338
530421960	[R].DTTVISHSPNTSYDTALEAR.[I]	2	1xPhospho [S8]	1100		3		753.338
7705373	[K].KKWENPGLGAESHTDSLR.[N]	2		1198.5		3		675.676
530421960	[K].SLMSISNAGSGLLSHSSTLTGSPIMEEKR.[D]	2	1xOxidation [M]	1074.9		4		752.377
530421960	[K].AHPPVTSAPLSPPQPNDLYKNPTSSSEFYK.[A]	2		1070.5		4		818.158
7705373	[K].WPPEDEISKPEVPEDVDLDLKK.[L]	6		1082.2		4		645.329
119395750	[K].QISNLQQSISDAEQR.[G]	3		1074		2		858.929
77777	[R].VDEVNWSHWNQNLGIINEDPGK.[N]	6		1028.9		3		855.411
530400275	[R].RLASTSDIEEKENR.[D]	1		1115.2		3		549.948
116534898	[K].GQIIGNFQAFDEDTGLPAHAR.[Y]	3		1020.4		3		753.038
578817799	[K].SADESGQALLAAGHYASDEVR.[E]	1		1015.3		3		716.338
77777	[R].LAGEVITLFTGVLFFFTNIKDLFMK.[K]	6	1xOxidation [M24]	1057.1		3		960.859
30348954	[R].AVHHAAFGDEGAVIEVLHR.[G]	2		1068.5		4		507.766
47132620	[R].TSQNSELNNMQDLVEDYKK.[K]	1		1095		3		752.686
4503165	[K].EDGSEVGVGGAQVTGSNTRK.[H]	1		1070.2		3		649.983
55769583	[K].TLNVPKEHEDNIFTPKPTLFTK.[K]	2		1051		4		643.098
332688210	[R].YQEAAPNVANNTGPHAASCFGAK.[K]	1	1xCarbamidomethyl [C19]	1026.3		3		792.366
22027538	[R].DTIVLLCKPEPELNAAIPSANPAK.[T]	2	1xCarbamidomethyl [N-Term]; 1xCarbamidomethyl [C7]	1008.1	17	3	3	854.46	854.46
18426915	[R].VASASAGSCDVPSPFNHRPGSHLDSHRR.[M]	3	1xCarbamidomethyl [C9]	1109.1		5		601.09
77777	[R].GNTVLHALVAIADNTR.[E]	18		1094.5		2		832.958
116534898	[R].QESTSVLLQQSEKK.[L]	2		1057		3		535.621
530381931	[K].HLEINPDHPIVETLR.[Q]	3		1078.4		3		594.988
7705373	[R].ETPHSPGVEDAPIAK.[V]	3	1xPhospho [S/T]	1081.7		2		814.372
530391028	[R].VHVSEEGTEPEAMLQVLGPKPALPAGTEDTAKEDAANRK.[L]	2	1xOxidation [M13]	1118.6		5		821.214
4503165	[K].EDGSEVGVGGAQVTGSNTR.[K]	2		1042.3		2		910.425
530421960	[R].DTTVISHSPNTSYDTALEAR.[I]	3		1014.5		3		726.682
18426915	[R].SPSDSSTASTPVAEQIER.[A]	4		1020.3		2		931.442
124494247	[R].VLQALGSEPIQYAVPVVKYDR.[K]	2		1034.8		3		782.433
578817799	[R].ALSSEGKPYVTKEELYQNLTR.[E]	3		1007.4		4		607.32
18426915	[K].KSESEVEEAAAIIAQRPDNPR.[E]	2		1026		3		770.727
22027538	[R].SVIEQGGIQTVDQLIK.[E]	4		1042.2		2		864.481
134142826	[R].TPWLYEQEGEVEKPFIK.[T]	1		1005.2		3		698.358
52632381	[K].APTADTQTQNVNQAK.[M]	2		1017.1		2		793.892
18426915	[K].SESEVEEAAAIIAQRPDNPR.[E]	4		1045		4		546.274
6005942	[K].VVETDPSPYCIVAPDTVIHCEGEPIKR.[E]	1	2xCarbamidomethyl [C10; C20]	1004.2		4		771.131
578831328	[K].QEYDESGPSIVHR.[K]	1		1020.3		3		506.239
578837857	[K].AENSAALGKPTAGTTDAGEAAK.[I]	1		975.5		3		677.672
530410341	[R].HATALEELSEQLEQAKR.[F]	1		1087.2		3		651.672
530421960	[R].SLLAIHQQATGNGPPFPSGSGNPGPQSDVLSPQDHHQQLVAHAAR.[Q]	1		1084.3		5		924.663
7705373	[R].HEVEKSEISENTDASGKIEK.[Y]	3		1076.6		4		558.276
6005942	[R].QTNPSAMEVEEDDPVPEIRR.[D]	2		1031.1		3		771.366
6005942	[R].QTNPSAMEVEEDDPVPEIRR.[D]	4	1xOxidation [M7]	1026.3		3		776.697
530410341	[R].QLEEEKNSLQEQQEEEEEAR.[K]	1		1011.2		3		825.709
55555; 22222; 77777	[K].FKDWAYGPVYSSLYDLSSLDTCGEEASVLEILVYNSK.[I]	4	1xCarbamidomethyl [C22]; 1xCarbamidomethyl [N-Term]	1009.8	32	4	3	1055.76	1407.01
47132620	[R].TSQNSELNNMQDLVEDYKK.[K]	2	1xOxidation [M10]	1009.2		3		758.018
578800920	[R].HGSGLGHSSSHGQHGSGSGR.[S]	1		1087.9		4		472.215
77777	[K].DEGGYFYFGELPLSLAACTNQPHIVNYLTENPHK.[K]	2	1xCarbamidomethyl [C18]	968.3		4		974.467
530397182	[K].LTLEQGQQLVAEGHPGASQASAR.[A]	1		979.8		3		783.403
190194355	[R].KLESVAEEHEILTK.[S]	1		1043.2		3		542.63
77777	[K].NETYQYYGFSHTVGR.[L]	14		1013.9		2		911.413
55769583	[R].ITELQAQNSEHQAR.[L]	2		1024.7		2		812.905
530391028	[K].PALPAGTEDTAKEDAANRK.[L]	1		1049.1		4		489.501
124494247	[R].DQAVMISGESGAGKTEATKR.[L]	2	1xOxidation [M5]	1020.8		4		513.756
197927448	[R].AGAGAPVVGSGSSGGGNAFTGLGPVSTLPSLHGK.[Q]	2		985.9		3		988.843
334358866	[K].RPAPAQEAATEGPSAASGVPQTGPGR.[E]	1		974.7		3		820.746
25777602	[K].TITGFQTHTTPVLLAHGER.[A]	2		999.9		4		520.53
194097350	[K].IDQLEGDHQLIQEALIFDNK.[H]	1		968.2		3		780.401
22027538	[K].TSEVDLAKPLVK.[F]	4		1025.1		2		650.379
52632381	[K].MATSQADIETDPGISEPDGATAQTSADGSQAQNLESR.[T]	2	1xOxidation [M1]	984.8		3		1255.89
55742689	[R].LQQSLAGGPALGLSVSSKPK.[S]	1		994		3		646.705
77777	[K].WRTDDAPLGNLNSSTSFSSMHLDDYKDDDDK.[-]	3	1xDeamidated [N12]; 1xOxidation [M20]	1079.6		5		713.313
55956899	[R].LASYLDKVQALEEANNDLENK.[I]	1		958.6		3		793.067
77777	[R].GQTALHIAIER.[R]	6		1011.7		2		604.841
18426915	[R].VASASAGSCDVPSPFNHRPGSHLDSHR.[R]	2	1xCarbamidomethyl [C9]; 1xCarbamidomethyl [N-Term]	1028.3	1	4	5	712.085	569.869
578810148	[R].TSVQTEDDQLIAGQSAR.[A]	1		967		2		909.945
7705373	[R].ETPHSPGVEDAPIAK.[V]	2		960.1		3		516.595
530421960	[K].MQQALVQLQAACEKR.[E]	1	1xCarbamidomethyl [C12]; 1xOxidation [M1]	1043.6		3		597.308
21361682	[R].NFSRPDGLEDSEDSKEDENVPTAPDPPSQHLR.[G]	1		955.4		5		716.531
119395750	[R].SGGGFSSGSAGIINYQR.[R]	1		966		2		829.399
530383148	[K].SVTDYAQQNPAAQIPAR.[Q]	3		967.8		2		915.46
5032179	[K].QGSGSSQPMEVQEGYGFGSGDDPYSSAEPHVSGVKR.[S]	1		991.7		4		929.166
7705373	[K].DLWASKNENEEILERPAQLANAR.[E]	2		974		4		667.593
18426915	[R].MAPTPIPTRSPSDSSTASTPVAEQIER.[A]	2	1xPhospho [T8]; 1xOxidation [M1]	981.9		3		974.79
77777	[R].VVELNKNSNPDEVVVPLDSMGNPR.[C]	7		988		3		874.778
6005942	[R].ERQTNPSAMEVEEDDPVPEIRR.[D]	2	1xOxidation [M9]	962.8		4		654.061
197927448	[R].AVAVWGIGTPGGPQDPQPGLTAHVVSAGGR.[A]	1		912.7		3		951.498
530421960	[R].AQPSSASYQPVPADPFAIVSR.[A]	4		927.9		2		1094.56
4504733	[R].GAQDVAGGSNPGAHNPSANLAR.[G]	2		918.6		3		687.667
530396371	[K].VGGGPSPAQPAGK.[V]	2		994.4		2		561.798
12025678	[K].ASIHEAWTDGKEAMLK.[H]	2	1xOxidation [M14]	1017.9		3		601.629
6005942	[M].ASGADSKGDDLSTAILK.[Q]	4	1xAcetyl [N-Term]	1019.9		2		845.928
30348954	[K].QNVDVEAEDKDGDR.[A]	3		1034.7		2		795.355
77777	[R].VDEVNWSHWNQNLGIINEDPGK.[N]	3	1xDeamidated [N]	901.3		3		855.738
530391028	[K].NWRDPDQTDGLGLSYLSSHIANVER.[V]	1		966.8		4		711.598
4885637	[K].AADRLPNLSSPSAEGPPGPPSGPAPR.[K]	1		989.6		3		832.426
24430192	[K].TEELNKEVASNSELVQSSR.[S]	1		983.3		3		707.354
119395750	[K].AEAESLYQSKYEELQITAGR.[H]	1		951.2		3		762.713
530391028	[K].PALPAGTEDTAKEDAANR.[K]	1		967.8		3		609.635
77777	[K].TGKIGIFQHIIR.[R]	1		1001.5		3		461.613
77777	[R].LTDEEFREPSTGK.[T]	13		1009.2		2		754.864
578798428	[R].AGVDLPDDEGNTALHYAALGNQPEATR.[V]	1		901.1		3		932.446
55956899	[K].EIETYHNLLEGGQEDFESSGAGK.[I]	2		944		3		837.382
530421960	[R].NSQPHSPTSSLTSGGSLPLLQSPPSTR.[L]	2	1xPhospho [S]	930.9		3		938.454
21361682	[K].AIEKETELDSLKDK.[L]	2		1027		3		540.289
530375936	[R].QREEELELIDQLRK.[H]	2		1039.4		3		600.327
124494247	[K].GDVVLQSDHVIETLTK.[T]	3		1025.1		2		877.469
77777	[R].AGPGEVAELPGDESGTPGGEAFPLSSLANLFEGEDGSLSPSPADASR.[P]	2		1022.8		4		1136.28
578822169	[R].IINEPTAAAIAYGLDKK.[V]	1		951.9		3		596.669
77777	[R].LAGEVITLFTGVLFFFTNIKDLFMKK.[C]	5	1xOxidation [M24]	957.3		4		752.92
530375936	[R].ISHEGSPVKPVAIR.[E]	1		966		3		497.288
530375936	[R].EAQLAALQYEEEKIR.[T]	1		959.8		3		597.647
77777	[K].NETYQYYGFSHTVGR.[L]	5	1xDeamidated [N1]	970.8		2		911.905
578817799	[K].HQAFEAELHANADR.[I]	1		961.5		3		536.922
124494247	[K].GAPVGGHILSYLLEK.[S]	4		953.8		2		777.438
153792590	[K].HLEINPDHSIIETLR.[Q]	2		999.6		3		596.32
530375936	[K].GHASPLPPSAAPTTDSTDSITGQNSR.[Q]	3		919.4		3		855.744
12025678	[R].VEQIAAIAQELNELDYYDSHNVNTR.[C]	1		943.7		3		969.136
530391028	[K].TPSAAYLWVGTGASEAEK.[T]	3		926.5		2		919.453
6005942	[R].QTNPSAMEVEEDDPVPEIR.[R]	3		939.3		2		1078.49
216548091	[K].LVNTTITPEPEPKPQPNSR.[E]	1		901.6		3		706.711
5032179	[M].AASAAAASAAAASAASGSPGPGEGSAGGEK.[R]	1	1xAcetyl [N-Term]	957.7		3		810.379
21361181	[R].QGAIVAVTGDGVNDSPALKK.[A]	1		979.5		3		647.354
12025678	[K].LSGSNPYTTVTPQIINSK.[W]	5		934.6		2		960.507
530415148	[K].TLTGKTITLEVEPSDTIENVK.[A]	1	1xGlyGly [K5]	944.7		3		801.427
77777	[K].ALLNLSNGRNDTIPVLLDIAER.[T]	8	1xDeamidated [N7]	924.2		3		803.443
47132620	[R].HGGGGGGFGGGGFGSR.[S]	2		1012.3		2		660.795
4504733	[R].ESNTPAPSTQGLPDSWGIIAEPR.[Q]	2		918.7		3		808.399
530415148	[K].TLTGKTITLEVEPSDTIENVK.[A]	1		948.5		3		763.412
77777	[K].ALLNLSNGRNDTIPVLLDIAER.[T]	2		911.7		3		803.115
530367515	[K].GLGATTHPTAAVK.[M]	2		965.8		2		612.34
194097350	[R].LAILGIHNEVSK.[I]	2		965.7		2		647.379
12025678	[R].ASFNHFDKDHGGALGPEEFK.[A]	4		1029.9		3		735.011
134142826	[K].SAQETPESSLAGSPDTESPVLVNDYEAESGNISQK.[S]	1		926.5		3		1212.89
530391028	[K].QTQVSVLPEGGETPLFK.[Q]	3		935.5		2		915.486
12025678	[K].MVSDINNGWQHLEQAEK.[G]	1	1xDeamidated [N7]; 1xOxidation [M1]	931.2		3		672.642
513788259	[K].AETLASSLQEDLAHTR.[N]	1		949		3		581.295
30348954	[K].VASAGSAISNASGER.[L]	1		924.7		2		688.842
4502027	[K].VPQVSTPTLVEVSR.[N]	3		915.9		2		756.426
12025678	[K].QLEAIDQLHLEYAK.[R]	2		931.8		3		557.63
4826998	[R].FGQGGAGPVGGQGPR.[G]	1		908.8		2		671.337
4503165	[K].YTFEEIQQETDIPER.[E]	3		930.4		2		949.445
15431310	[R].APSTYGGGLSVSSSR.[F]	1		945.8		2		713.353
4503165	[K].SKEIENGHIFTVNDQFTSK.[L]	1		966.9		3		732.031
148612849	[K].DLDVITIPSKDVVMVHEPK.[Q]	2		979.2		3		712.386
530415148	[R].TLSDYNIQKESTLHLVLR.[L]	2	1xGlyGly [K9]	985.7		3		748.738
530415148	[R].TLSDYNIQKESTLHLVLR.[L]	3		991.2		3		710.724
12025678	[R].KAGTQIENIDEDFRDGLK.[L]	2		970.8		3		683.68
52632381	[K].GPNGVYDFSQAHNAK.[D]	4	1xDeamidated [N3]	922.8		3		535.914
17978479	[K].LGDTPGVSYSDIAAR.[A]	1		905.6		2		761.381
24430192	[R].APSTYGGGLSVSSR.[F]	2		924.4		2		669.837
124494247	[K].QKGDVVLQSDHVIETLTK.[T]	4		963.4		3		670.7
530410341	[R].HAEQERDELADEITNSASGK.[S]	2		960.6		3		734.009
157738609	[R].VGAAGPAPGTGSGPLR.[A]	1		927.3		2		682.867
6005942	[R].IHVLPIDDTVEGITGNLFEVYLKPYFLEAYRPIR.[K]	1	1xDeamidated [N16]	978.7		5		799.234
612407827	[K].QTADFLQEYVTNK.[T]	1		948.9		2		778.884
124494247	[K].MSLLQLVEILQSK.[E]	2	1xOxidation [M1]	938		2		759.434
77777	[R].VVELNKNSNPDEVVVPLDSMGNPR.[C]	5	1xDeamidated [N]	926.5		3		875.106
148539848	[K].ISTDKETNEGVLSVVKPLNYEENR.[Q]	1		912.9		4		684.353
394582093	[R].SEDESETEDEEEKSQEDQEQKR.[K]	2		909		4		671.779
148612849	[R].ARPSQFPEQSSSAQQNGSVSDISPVQAAK.[K]	5	1xDeamidated [Q/N]	885.2		3		1001.49
21361831	[K].LVEVPNDGGPLGIHVVPFSAR.[G]	1		899.8		3		725.064
14043022	[K].GLESLPPLRPQQNPVLPVAGER.[N]	3		898.7		3		789.777
15431310	[R].LLEGEDAHLSSSQFSSGSQSSR.[D]	1		871.4		3		770.359
12025678	[K].ASIHEAWTDGKEAMLK.[H]	2		982.5		3		596.298
22027538	[K].DAFDKGSLFGGSVK.[L]	2		972.9		2		714.362
530412176	[K].SKELTTEIDNNIEQISSYK.[S]	4		912.4		3		738.038
51100974	[K].MISEFTWPNHDLPSDKEAVK.[K]	2	1xOxidation [M1]	905.9		4		590.786
51100974	[K].NSMIALVDNLASKEPYYVR.[C]	2	1xOxidation [M3]	905.2		3		733.709
12667788	[R].QAQQERDELADEIANSSGK.[G]	1		919.9		3		696.998
119395750	[K].SKAEAESLYQSK.[Y]	4		999.2		2		670.838
530412176	[R].SQYEQLAEQNRK.[D]	5		988.6		2		747.37
530429400	[R].APPQTHLPSGASSGTGSASATHGGGSPPGTR.[G]	1		853.7		4		697.087
25777602	[K].SETELKDTYAR.[W]	2		962.1		2		656.822
77777	[K].IIEKQPQSPK.[A]	5	1xPhospho [S8]	968.7		2		624.323
530412176	[K].QSLEASLAETEGR.[Y]	1		920.6		2		695.843
530421960	[R].IQKEEEEILMANKR.[C]	3	1xOxidation [M10]	998.1		3		582.974
530410341	[K].DAASLESQLQDTQELLQEETR.[Q]	1		878.6		3		802.054
134142826	[R].MVLTLTQQNDESKEFVK.[F]	1	1xOxidation [M1]	924.4		3		676.011
5032179	[K].LTEDKADVQSIIGLQR.[F]	1		925		3		595.995
530410341	[K].IGQLEEQLEQEAKER.[A]	1		950		3		600.643
7705373	[K].SEVQQPVHPKPLSPDSR.[A]	3	1xPhospho [S13]	900.3		3		660.989
12025678	[K].MLDAEDIVNTARPDEK.[A]	4	1xOxidation [M1]	927.6		2		916.938
195972890	[R].KDVLTAHPAAPGPVSR.[V]	1		943.4		3		539.302
7705373	[K].SEVQQPVHPKPLSPDSR.[A]	4		900.6		3		634.334
4503483	[K].TGTITTFEHAHNMR.[V]	2		923.7		3		539.26
77777	[R].HEMLAVEPINELLR.[D]	31	1xOxidation [M3]	918.6		2		840.443
30348954	[K].NTLIMGLGTQGAEKK.[S]	1	1xOxidation [M5]	943.8		3		526.283
530391028	[K].DSQEEEKTEALTSAK.[R]	2		932.1		3		555.932
530410341	[K].QVLALQSQLADTKK.[K]	1		907.5		3		514.966
77777	[R].HEMLAVEPINELLR.[D]	8		945.6		2		832.445
25777602	[R].VGQAVDVVGQAGKPK.[T]	2		901.7		2		726.913
30348954	[K].VTEIQDWSASSPHSAAYVLWDNGAK.[N]	1		895		3		911.437
530412176	[K].GSLGGGFSSGGFSGGSFSR.[G]	3		859.6		2		854.39
77777	[K].NSNPDEVVVPLDSMGNPR.[C]	11		853.7		2		970.463
12025678	[K].AIMTYVSSFYHAFSGAQK.[A]	6	1xOxidation [M3]	891.6		3		675.325
30348954	[K].SSEDATDDISSGNIPVLQK.[D]	2		860.3		2		988.476
6005942	[R].EDEEESLNEVGYDDIGGCR.[K]	2	1xCarbamidomethyl [C18]	856		2		1093.45
345441819	[R].ARPSQFPEQSSSAQQNAR.[R]	3		861.3		3		663.656
530410341	[K].NMDPLNDNVATLLHQSSDR.[F]	1	1xOxidation [M2]	861.1		3		719.34
18860916	[K].NLTVILSDASAPGEGEHK.[I]	1		889.8		3		613.315
530412417	[R].QAEIENPLEDPVTGDYVHK.[S]	1		883.5		3		718.683
5032179	[K].IVAERPGTNSTGPAPMAPPR.[A]	1		892.7		3		673.686
530381931	[R].YHTSQSGDEMTSLSEYVSR.[M]	1		879.9		3		726.32
77777	[K].VCNEDQTNCTVPTYPSCR.[D]	5	3xCarbamidomethyl [C2; C9; C17]	885.7		2		1100.96
513788259	[K].SFDSASQVPNPAAAAIPR.[T]	2		880		2		899.958
221316632	[K].LVEKPSPLTLAPHDFANIK.[A]	2		882.4		4		523.297
133925811	[K].GDVEEDETIPDSEQDIRPR.[F]	1		859.9		3		734.006
47132620	[R].GSSSGGGYSSGSSSYGSGGR.[Q]	1		861.1		2		870.857
12025678	[R].KTFTAWCNSHLR.[K]	3	1xCarbamidomethyl [C7]	920.3		3		507.586
22027538	[K].HYQFASGAFLHIK.[E]	1		929		3		506.934
530411491	[R].LASTLVHLGEYQAAVDGAR.[K]	1		891.7		3		657.681
530381931	[K].SIYYITGESKEQVANSAFVER.[V]	1		876.1		3		797.733
51100974	[R].IGELVGVLVNHFK.[S]	5		906.6		2		712.916
22027538	[K].NIQVSHQEFSK.[M]	4		904.3		2		658.833
148727331	[K].LGHGLLSGEYSKPVPESGDGERVPEQK.[E]	2		945.5		4		717.114
7705373	[R].HRADHPPAEVTSHAASGAK.[A]	6		955.4		4		485.493
4503165	[R].EVVTEHLINK.[V]	1		932.9		2		591.33
22027538	[R].TPSNELYKPLR.[A]	3		941.7		2		659.362
530383148	[R].QKEEESQQQAVLEQERR.[D]	2		932.8		4		529.516
47132620	[R].GGSGGGGSISGGGYGSGGGSGGR.[Y]	1		850.2		2		871.379
12025678	[R].ETTDTDTADQVIASFK.[V]	4		862.7		2		871.41
12025678	[R].ISIEMNGTLEDQLSHLK.[Q]	3	1xDeamidated [N6]; 1xOxidation [M5]	886		3		648.991
530375936	[R].WSGNEPTDEFSDLPLR.[V]	2		898.7		2		931.932
12025678	[K].MVSDINNGWQHLEQAEK.[G]	3	1xOxidation [M1]	895.4		3		672.314
530410341	[R].LQQELDDLTVDLDHQR.[Q]	1		854.2		3		646.657
77777	[R].GNTVLHALVAIADNTR.[E]	13	1xDeamidated [N]	854		3		555.969
124494247	[K].GEELLSPLNLEQAAYAR.[D]	4		865.7		2		937.486
54112121	[K].TPVEEVPAAIAPFQGR.[V]	1		871		2		841.449
530415148	[K].TITLEVEPSDTIENVK.[A]	11		850.1		2		894.467
21361682	[R].VPSWGLEDNVVCSQPAR.[N]	1	1xCarbamidomethyl [C12]	870.2		2		957.462
530412176	[R].SLLEGEGSSGGGGR.[G]	2		873		2		631.802
530421960	[R].NSEEQPSGGTTVLQR.[L]	3		895.9		2		801.89
530368014	[K].TALPAQSAATLPAR.[T]	2		868.5		2		684.386
7705373	[K].GWSMSEQSEESVGGR.[V]	2	1xOxidation [M4]	882.2		2		821.344
530363512	[R].SPSGSAFGSQENLR.[W]	1		886		2		718.842
6912398	[R].ISLSTLQQQLGQPEK.[A]	1		866.4		2		835.46
394582093	[K].TPMENIGLQDSLLSR.[F]	3	1xOxidation [M3]	852.8		2		845.428
134142826	[R].VTNDISPESSPGVGR.[R]	1	1xPhospho [S9]	851		2		797.859
77777	[K].LTIGMGDLEMLSSTK.[Y]	6	1xOxidation [M]	856.3		2		806.402
530410341	[R].ELDDATEANEGLSR.[E]	1		862.7		2		760.348
30348954	[K].NTLIMGLGTQGAEK.[K]	1	1xOxidation [M5]	866.3		2		724.875
47132620	[R].GFSSGSAVVSGGSR.[R]	1		858.9		2		627.808
27477136	[K].ATDLGGTSQAGTSQR.[F]	1		868.5		2		725.351
134142826	[R].IIEDGDGAGAGTTVNNLEETPVIENR.[S]	3		850.4		3		895.438
530415148	[K].ESTLHLVLR.[L]	5		927.9		2		534.314
578798186	[R].DPAGDISVTPPAPAALPVALPTVASK.[G]	2		855.6		3		819.12
22027538	[K].FIQQTYPSGGEEQAQYCR.[A]	4	1xCarbamidomethyl [C17]	855.8		3		721.325
124494247	[R].QLLLTPNAVVIVEDAK.[V]	4		889.9		2		862.003
154091020	[R].ALEEAGSSGILSLSGR.[K]	1		876.3		2		773.907
55769583	[R].DHYKTEYENKLHDELEQIR.[L]	1		966.6		4		615.8
530421960	[R].PAQDISLPLSAR.[N]	1		873.4		2		634.354
55769583	[R].ANSLLNQTQQPYR.[Y]	2		895		2		766.895
4503165	[K].GLTEQEVETILDK.[A]	2		894.6		2		737.886
134142826	[K].QLGSILQDSLAK.[F]	1		888.2		2		636.862
116534898	[R].QESTSVLLQQSEK.[K]	1		851.5		2		738.88
530387299	[R].TAGPEQGPGLGGR.[S]	1		863.2		2		598.805
77777	[R].KGVPNPIDLLESTLYESSVVPGPK.[K]	4		853.9		2		1270.19
6005942	[R].ERQTNPSAMEVEEDDPVPEIRR.[D]	1		877.7		4		650.062
77777	[R].VVELNKNSNPDEVVVPLDSMGNPR.[C]	9	1xDeamidated [N]; 1xOxidation [M20]	866.3		3		880.439
22027538	[K].KTSEVDLAKPLVK.[F]	1		947.1		3		476.62
4503165	[R].ALQSLACGKPTQR.[V]	2	1xCarbamidomethyl [N-Term]; 1xCarbamidomethyl [C7]	928.2	0	2	2	715.384	715.384
47132620	[R].SKEEAEALYHSK.[Y]	2		976.5		2		696.344
148612849	[R].ARPSQFPEQSSSAQQNGSVSDISPVQAAK.[K]	1		833.4		3		1001.16
55956899	[K].DIENQYETQITQIEHEVSSSGQEVQSSAK.[E]	1		836		3		1088.84
578817799	[K].KLSDDNTIGKEEIQQR.[L]	1		933.9		3		625.326
578802413	[R].LGEASDSELADADKASVASEVSTTSSTSKPPTGR.[R]	1		864.5		4		838.656
332688210	[R].QDVYGPQPQVR.[V]	1		850.6		2		643.828
109150431	[K].GLGLGTEGPQGTGGLEPDLAR.[G]	1		816.8		2		998.01
24430192	[R].GQTGGDVNVEMDAAPGVDLSR.[I]	2	1xOxidation [M11]	836.8		2		1052.48
77777	[R].VVELNKNSNPDEVVVPLDSMGNPR.[C]	2	1xOxidation [M20]; 1xGlyGly [K6]	854.6		3		918.123
55769583	[K].NILAEELSTNKNQLK.[Q]	2		932		2		857.97
530412176	[R].SQYEQLAEQNR.[K]	2		859.5		2		683.323
15431310	[K].TEELNREVATNSELVQSGK.[S]	1		884.8		3		702.022
22027538	[K].QSNNEANLREEVLK.[N]	3		931.2		2		822.42
530421960	[K].TLHAQIIEKDAMIK.[V]	2	1xOxidation [M12]	946.5		3		542.967
6005942	[K].MTNGFSGADLTEICQR.[A]	3	1xCarbamidomethyl [C14]; 1xDeamidated [N3]; 1xOxidation [M1]	853.4		2		908.895
530363512	[K].FGDLDEQEFVYKEPAITK.[L]	1		883.3		3		710.353
530415148	[K].TITLEVEPSDTIENVKAK.[I]	1		873.3		3		663.025
6005942	[R].ELQELVQYPVEHPDKFLK.[F]	4		852.8		4		553.797
51100974	[R].ELYERPPHLFAIADAAYK.[A]	6		853.2		3		702.034
47132620	[R].TAAENDFVTLKK.[D]	2		931.1		2		668.859
530415148	[K].IQDKEGIPPDQQR.[L]	58		937.2		2		762.394
119395750	[R].TNAENEFVTIKK.[D]	2		900.1		2		697.369
153792590	[K].ELHINLIPNKQDR.[T]	1		920.4		3		530.63
530421960	[R].NSQPHSPTSSLTSGGSLPLLQSPPSTRLSPAR.[H]	1	1xPhospho [S25]	873.6		4		835.168
77777	[K].IIEKQPQSPKAPAPQPPPILK.[V]	1	1xDeamidated [Q7]; 1xPhospho [S8]	956.6		3		786.77
148612849	[R].GSLDYRPLTTADPIDEHR.[I]	3		870.6		3		686.007
109150431	[R].QTLPGVLQGTHLSPSLPASAQPR.[P]	1		842.1		3		785.765
530410341	[K].QVLALQSQLADTK.[K]	1		892.4		2		707.898
52632381	[K].GPNAAYDFSQAATTGELAANKSEMAFK.[A]	1		898.6		3		930.772
530391028	[R].AQPVQVAEGSEPDGFWEALGGK.[A]	4		810.5		3		758.034
7705373	[R].IAWPPPTELGSSGSALEEGIK.[M]	8		837		3		713.704
530421960	[R].IQKEEEEILMANKR.[C]	2		942		3		577.641
25777602	[K].LKEIYENMAPGENKR.[F]	1	1xOxidation [M8]	920.7		3		603.305
12025678	[K].AGTQIENIDEDFRDGLK.[L]	2		877		3		640.982
51100974	[R].HLQVNVTNPVQCSLHGK.[K]	3	1xCarbamidomethyl [C12]	896		3		644.336
29725607	[K].EVQDLFEAQGNDRLK.[L]	1		850.1		3		587.964
77777	[R].GSTADLDGLLPFLLTHK.[K]	18		866.2		2		899.49
22027538	[R].LLDEEEATDNDLRAK.[F]	2		876.2		3		577.951
530410341	[R].ALEEALEAKEEFER.[Q]	2		873.4		3		555.278
578810148	[K].NVPILYTASQACLQHPDVAAYK.[A]	1	1xCarbamidomethyl [C12]	840.2		3		820.417
530368014	[K].KHEAIETDIAAYEER.[V]	1		867.6		3		592.292
530421960	[R].EKEKLEAELATAR.[S]	3		930.1		3		496.607
124494247	[R].IDYANLTGISVSSLSDSLFVLHVQR.[A]	1		840.6		3		912.152
530381931	[R].ELISNASDALDKIR.[Y]	3		891		3		515.614
47933339	[R].SSGAASSAPGGGDGAEYK.[T]	1		808.5		2		784.845
530421960	[K].AHPPVTSAPLSPPQPNDLYK.[N]	4		809		3		710.373
6005942	[R].QTNPSAMEVEEDDPVPEIR.[R]	7	1xOxidation [M7]	809.2		2		1086.49
530415584	[K].QGAPTSFLPPEASQLKPDR.[Q]	2		824.3		3		680.357
77777	[K].NSNPDEVVVPLDSMGNPR.[C]	7	1xDeamidated [N]	810.6		2		970.954
530371928	[K].HAVVNLINYQDDAELATR.[A]	1		806.9		3		681.348
530397182	[R].LVSSPELGHDEFSTQALAR.[Q]	1		810.8		3		686.348
338968930	[K].THSVNGITEEADPTIYSGK.[V]	1	1xDeamidated [N5]	824.8		3		673.988
33383237	[R].FLQSSSEVESPAVPSSSR.[Q]	1		843.1		2		947.463
256223453	[K].NSVQTPVENSTNSQHQVK.[E]	1		820.1		3		666.327
18860916	[R].DQPAFTPSGILTPHALGSR.[N]	1		817.1		3		655.678
332688210	[R].HYEDGYPGGSDNYGSLSR.[V]	2		818.5		3		658.614
15431310	[K].ASLENSLEETKGR.[Y]	1		858.8		3		478.579
12667788	[R].KGAGDGSDEEVDGKADGAEAKPAE.[-]	1	1xPhospho [S7]	887.3		3		795.003
22027538	[R].AAVGRPLDKHEGALETLLR.[Y]	4		900.5		3		682.72
55956899	[R].GGSGGSYGGGSGSGGGSGGGYGGGSGGGHSGGSGGGHSGGSGGNYGGGSGSGGGSGGGYGGGSGSR.[G]	1		905.8		4		1244.24
38569417	[R].QTLGPGTEQQGSHLNPEQLR.[L]	1		804.2		3		730.701
124494247	[K].IIAKGEELLSPLNLEQAAYAR.[D]	2		828.5		3		767.093
394582093	[R].TAIHEVMEQGR.[V]	1		865.3		2		635.814
55769583	[K].HSENSLLLTK.[T]	1		881.5		2		571.314
77777	[R].VVELNKNSNPDEVVVPLDSMGNPR.[C]	15	1xOxidation [M20]	895.3		2		1319.66
153792590	[K].HIYYITGETK.[D]	1		854.7		2		612.817
530410341	[R].AGVLAHLEEER.[D]	2		858.5		2		612.322
12025678	[K].DGLAFNALIHR.[H]	2		871.6		2		613.836
55769583	[K].ELLHNIQLLK.[I]	2		875.8		2		610.871
530421960	[K].SLMSISNAGSGLLSHSSTLTGSPIMEEK.[R]	1	1xDeamidated [N7]; 1xOxidation [M3]	861.1		3		951.133
530421960	[R].LSIPSLTCNPDKTDGPVFHSNTLER.[K]	3	1xCarbamidomethyl [N-Term]; 1xCarbamidomethyl [C8]	858.9	31	3	4	933.464	700.349
77404397	[R].EADGSETPEPFAAEAK.[F]	1		833.4		2		824.871
194097350	[K].MLDAEDIVGTARPDEK.[A]	3	1xOxidation [M1]	845.9		3		592.621
33356174	[K].LTEVPVEPVLTVHPESK.[S]	1		810.8		3		625.348
134142826	[R].SSQQPVSEVSTIPCPR.[I]	3	1xCarbamidomethyl [C14]	841.1		2		886.436
45387945	[K].AQPPEAGPQGLHDLGR.[S]	1		843.1		3		548.281
22027538	[K].MVPVSVQQSLAAYNQR.[K]	2		823.4		2		895.964
12025678	[R].MAPYQGPDAVPGALDYK.[S]	5	1xOxidation [M1]	815		2		904.93
530389385	[K].LYGPTNFSPIINHVAR.[F]	1		840.9		3		600.325
12025678	[K].MLDAEDIVNTARPDEK.[A]	2		820.9		3		606.296
148727331	[R].VTSAVEALLSADSASR.[K]	1		817.8		2		788.913
155969697	[R].AIGGGLSSVGGGSSTIK.[Y]	1		815.9		2		724.392
29725607	[R].ALIPLALEGTDVGQTK.[A]	3		817.3		2		813.46
6005942	[K].MTNGFSGADLTEICQR.[A]	2	1xCarbamidomethyl [C14]; 1xDeamidated [N3]	837.4		2		900.899
530371928	[R].TSMGGTQQQFVEGVR.[M]	1	1xOxidation [M3]	844.2		2		820.889
612407827	[R].DQDLTQEIAMEHFVK.[K]	1		831.3		3		601.958
6005942	[R].ELQELVQYPVEHPDK.[F]	3		823.7		3		608.644
7705373	[R].LLANQQVFHISCFR.[C]	3	1xCarbamidomethyl [C12]	806.9		3		578.303
25777602	[K].SGALLACGIVNSGVR.[N]	1	1xCarbamidomethyl [C7]	820.4		2		737.396
4503529	[K].GYDVIAQAQSGTGK.[T]	1		825.8		2		697.849
154146218	[K].IAESLGGSGYSVER.[L]	1		834.6		2		712.855
530368014	[R].LQAAYAGDKADDIQKR.[E]	2		857.5		4		441.482
256223453	[R].IPFNQALVFSNLHSR.[A]	1		847.5		3		581.649
55769583	[R].ITELQAQNSEHQAR.[L]	1	1xDeamidated [N8]	830.9		3		542.601
530363512	[K].QISGQYSGSPQLLK.[N]	1		838.4		2		753.401
530421960	[K].MQQALVQLQAACEK.[R]	2	1xCarbamidomethyl [C12]	811.8		2		809.408
4503483	[R].ETVSEESNVLCLSK.[S]	1	1xCarbamidomethyl [C11]	809.5		2		797.885
5032179	[K].QGSGSSQPMEVQEGYGFGSGDDPYSSAEPHVSGVK.[R]	1	1xOxidation [M9]	823.9		3		1191.85
19923142	[K].LAATNALLNSLEFTK.[A]	3		811.6		2		803.447
148612849	[K].DLDVITIPSKDVVMVHEPK.[Q]	3	1xOxidation [M14]	854.2		3		717.717
530410341	[R].QLLQANPILESFGNAK.[T]	2		829		2		871.975
4504733	[K].DAASKPSGEGSFSKPGDGGSPSKPSDHEPPKNK.[A]	2	1xPhospho [S20]	905.4		5		672.71
530400275	[R].STQGVTLTDLQEAEK.[T]	1		840.3		2		810.409
578817394	[R].AAVPGYPQPSGTPVKPTALTGTLQVR.[L]	1		809.9		3		869.48
12025678	[K].ASIHEAWTDGK.[E]	2		913.3		2		607.794
29725607	[K].EVQDLFEAQGNDR.[L]	1		825.8		2		760.853
124494247	[K].MSLLQLVEILQSK.[E]	1		836.1		2		751.437
119395750	[K].WELLQQVDTSTR.[T]	3		801.3		2		738.378
409264581	[R].AALEAAAAAAPER.[G]	1		827.4		2		606.323
225545550	[R].LAALTQGSYLHQR.[V]	1		830.5		3		486.6
51100974	[K].VTDEMFLEALNSK.[L]	7	1xOxidation [M5]	846.2		2		756.867
55769583	[K].IDSLTESIAQLEK.[D]	1		806.6		2		723.888
530412176	[R].ALEESNYELEGK.[I]	2		814		2		691.328
530421960	[K].GSLGILLGGDYR.[A]	2		816.1		2		610.835
154146218	[K].FANIEEDTPSYHR.[R]	1		847		3		526.911
530421960	[K].TLHAQIIEK.[D]	1		860.4		2		526.808
25777602	[K].GTLTLCPYHSDR.[Q]	2	1xCarbamidomethyl [C6]; 1xCarbamidomethyl [N-Term]	801.4	8	3	3	473.894	473.894
25777602	[R].FGGSGSQVDSAR.[M]	1		848.3		2		584.273
119395750	[R].FLEQQNQVLQTK.[W]	6		819		2		738.396
530411822	[R].SGEGTLLDLHQQK.[E]	1		825.7		3		475.916
15431310	[R].EVATNSELVQSGK.[S]	1		822.1		2		681.349
55769583	[K].DQVTQLSQELDR.[A]	1		831.9		2		716.357
7705373	[K].QSSSTNYTNELK.[A]	2		820.8		2		686.323
134142826	[K].QTQTSEVYDGPK.[N]	2		807.6		2		676.82
6005942	[R].LDQLIYIPLPDEK.[S]	2		809.7		2		778.932
22027538	[K].TMQGSEVVNVLK.[S]	3	1xOxidation [M2]	838.5		2		660.845
7705373	[K].SQDVELWEGEVVK.[E]	1		833		2		759.377
148612849	[R].FTARPLVETIFER.[G]	4		808		3		526.959
530375936	[R].AETNKGHASPLPPSAAPTTDSTDSITGQNSR.[Q]	2		843.9		4		777.876
4757732	[R].ALGTEVIQLFPEK.[G]	1		824.4		2		722.907
51100974	[K].NSMIALVDNLASK.[E]	2	1xOxidation [M3]	818.5		2		696.364
66933005	[K].TPELNLDQFHDK.[T]	2		826.4		3		486.241
119395750	[R].SLDLDSIIAEVK.[A]	4		844.9		2		651.862
25121987	[R].KAPLNIPGTPVLEDFPQNDDEKER.[L]	2		808.5		4		681.348
7705373	[R].YPHIKDGEDLKDHSTESK.[K]	7		914.4		3		700.339
55956899	[R].GGSGGSYGGGGSGGGYGGGSGSR.[G]	3		871.3		2		896.369
154091020	[K].IAAQLLQQEQK.[N]	1		833.4		2		635.362
530411491	[R].LAELEEFINGPNNAHIQQVGDR.[C]	1		756.2		3		822.078
221316632	[K].LVTEMGTYATQSALSSSRPTK.[K]	1		787.4		3		743.379
51100974	[R].DIIDKQHTEQEASYGR.[D]	3		856.4		3		630.638
77777	[R].HEMLAVEPINELLRDK.[W]	2	1xOxidation [M3]	888.3		3		641.672
55956899	[R].HGVQELEIELQSQLSKK.[A]	1		879.6		3		656.026
15431310	[R].QRPAEIKDYSPYFK.[T]	2		857.2		3		581.302
17978485	[R].QEEALAEFLQR.[K]	1		829		2		667.341
134142826	[R].ILEDHGSPAGEIDDEDKDKDETETVK.[Q]	1	1xPhospho [S7]	872.8		4		742.077
225545550	[R].EKEEFASAHFSPVLR.[C]	2		882.9		3		582.965
530381931	[R].YESLTDPSKLDSGK.[E]	2		851		2		770.381
12025678	[K].HTNYTMEHIR.[V]	2		857.3		3		434.539
119395750	[K].NKLNDLEDALQQAKEDLAR.[L]	1		891.3		3		728.713
77777	[K].IENRHEMLAVEPINELLRDK.[W]	2	1xOxidation [M7]	866.2		4		609.573
55769583	[R].AVMAEKDALEKHDQLLDR.[Y]	1	1xOxidation [M3]	864.3		4		525.27
52632381	[K].GPNAAYDFSQAATTGELAANK.[S]	2		756.4		2		1049
530412176	[R].QSVEADINGLRR.[V]	3		959.2		2		679.362
30348954	[K].LQQQLQDIKEQTMCPVCLDR.[L]	1	2xCarbamidomethyl [C14; C17]; 1xOxidation [M13]	826.9		3		840.407
530415584	[R].QNQFYDTQVIKQENESGYER.[R]	1		846.4		3		826.051
530412176	[K].SKELTTEIDNNIEQISSYK.[S]	2	1xDeamidated [N10]	816.9		3		738.366
6005942	[K].NAPAIIFIDELDAIAPKR.[E]	2		811		3		656.371
66933005	[K].AEEDEILNRSPR.[N]	1	1xPhospho [S10]	871.8		2		754.841
22027538	[R].VPDLKDLDPIGK.[A]	3		852.8		2		655.372
578812447	[M].TTEVGSVSEVKK.[D]	1	1xAcetyl [N-Term]	852.3		2		653.348
22027538	[R].YDEYVNVKDFSDK.[I]	2		877.1		2		811.372
124494247	[R].DQAVMISGESGAGKTEATKR.[L]	1		882.7		3		679.34
140972063	[R].ASSLNENVDHSALLK.[L]	1		826.9		3		533.278
530429400	[R].APPQTHLPSGASSGTGSASATHGGGSPPGTR.[G]	2	1xPhospho [S]	768.2		4		717.079
30348954	[R].QLQDMQDVGKVDAAWEPSK.[N]	1	1xOxidation [M5]	847		3		721.012
530368014	[R].AQTLPTSVVTITSESSPGKR.[E]	1		847.5		3		687.039
24430192	[K].IIAATIENAQPILQIDNAR.[L]	2		814.7		3		688.719
578830088	[R].KLLEEEEKNAR.[L]	1		955.4		3		453.58
18426915	[R].KQQTLEAEEAKR.[R]	2		894.5		3		477.591
14141152	[R].GNFGGSFAGSFGGAGGHAPGVAR.[K]	1		795.5		3		678.989
14043022	[K].TSPKPAVVETVTTAKPQQIQALMDEVTK.[Q]	1	1xOxidation [M23]	763.4		4		757.408
89179321	[M].TASSVEQLRK.[E]	1	1xAcetyl [N-Term]	881.7		2		580.817
140972063	[R].SAYEAGIQALKPPDAPGPDEAPK.[G]	1		767.8		3		774.725
9943848	[K].VSGGTPIKIEDPNQFVPLNTNPNEVLEKR.[N]	1		831		4		802.176
6912398	[K].SQDKDVNEGETSDGVRK.[S]	2		878.9		3		621.961
22027538	[R].YDEYVNVKDFSDKINR.[A]	2		861.9		3		668.994
530375143	[K].ALVAEQEDSEIQR.[L]	1		831.1		2		744.372
18426915	[R].AAAPQAWAGPMEEPPQAQAPPR.[G]	7	1xOxidation [M11]	768.6		3		763.036
18426915	[R].AAAPQAWAGPMEEPPQAQAPPR.[G]	4		788.9		3		757.704
77777	[R].SGEMVTVGKSSDGTPDR.[R]	1	1xOxidation [M4]	812.2		3		580.269
18426915	[K].YVLINWVGEDVPDARK.[C]	2		816		3		625.332
7705415	[R].ALEELQEALAEKEELR.[Q]	2		844.5		3		624.33
513788259	[R].SLLDEHHISYVIDEDVK.[S]	2		802.8		3		671.338
55769583	[K].EHEDNIFTPKPTLFTK.[K]	2		829.2		3		639.663
530368014	[R].FQIQDISVETEDNKEK.[K]	1		807.3		3		641.65
88759348	[K].GSEEDVVSKNQGDSAR.[K]	1		836.6		3		559.927
530381931	[K].IEDVGSDEEDDSGKDK.[K]	1		843		3		579.915
530421960	[K].MQQALVQLQAACEKR.[E]	2	1xCarbamidomethyl [C12]	812.3		3		591.975
119395750	[K].SLNNQFASFIDKVR.[F]	4		843.7		3		546.958
51100974	[K].VIGFKPEEIQTVYK.[I]	3		836.4		2		825.959
530411822	[K].CEAVVAELKQEDQR.[C]	1	1xCarbamidomethyl [N-Term]; 1xCarbamidomethyl [C1]	807.4	43	3	3	558.942	558.942
578817799	[K].LSDDNTIGKEEIQQR.[L]	2		824.5		3		582.627
22027538	[R].LLDEEEATDNDLRAK.[F]	1	1xDeamidated [N10]	810.4		3		578.279
7705373	[K].SEISENTDASGKIEK.[Y]	2		826.5		3		536.597
530410341	[R].QEEELQAKDEELLK.[V]	1		849.7		3		567.956
153792590	[R].ELISNSSDALDKIR.[Y]	2		843.3		3		520.946
4502027	[K].KVPQVSTPTLVEVSR.[N]	5		829.5		2		820.472
375298717	[K].LDGELGGQTLEHSTVLGLPAGAEER.[A]	1		764		3		850.433
51873036	[R].VIPEDGPAAQNPENVKR.[L]	3		840.9		3		611.986
148612849	[R].VLEDGKQQVQVVGLQER.[E]	2		833.2		3		642.353
6005942	[R].AHVIVMAATNRPNSIDPALR.[R]	2	1xOxidation [M6]	772.1		4		541.293
33383237	[K].TEQGTVVGILNANPMKPK.[D]	1	1xOxidation [M15]	754.5		3		638.344
221316632	[K].YEAAGTLVTLSSAPTAIK.[A]	2		782.7		2		896.988
77777	[K].NSNPDEVVVPLDSMGNPR.[C]	54	1xOxidation [M14]	769.4		2		978.46
124494247	[R].VLQALGSEPIQYAVPVVK.[Y]	4		755.5		2		956.051
11067747	[K].GGLNTPLHESDFSGVTPQR.[Q]	1		768.6		3		671.333
6005942	[R].LIVDEAINEDNSVVSLSQPK.[M]	3		764.2		2		1085.57
578798428	[R].GPDWEWGSQDGGEGKPGR.[V]	1		794.1		3		638.95
66933005	[K].IPDPEAVKPDDWDEDAPAK.[I]	1		790.9		3		703.333
51100974	[R].SFHSFYQLLQGGSEQMLR.[S]	2	1xOxidation [M16]	779.2		3		715.347
530411822	[K].SLHEAELLQSDER.[A]	2		814.5		2		763.876
148664226	[R].SSWHQSSFHSTR.[T]	1		809.3		3		482.889
51100974	[K].ILAAILHLGNLK.[F]	4		832.1		2		638.411
18860916	[K].NKFDVDAADEKFR.[R]	1		860.2		3		518.923
7705373	[R].SKEGHSLEMENENLVENGADSDEDDNSFLK.[Q]	3	1xOxidation [M9]	790.9		4		842.864
5032179	[K].IVAERPGTNSTGPAPMAPPR.[A]	3	1xOxidation [M16]	761.9		3		679.017
530411822	[K].LSAFPEPPEDGTLLSEAK.[L]	2		791.5		2		950.98
21361181	[K].GVGIISEGNETVEDIAAR.[L]	2		766		2		915.465
4758032	[K].VWQLGSSSPNFTLEGHEK.[G]	1		795.9		3		672.665
530412176	[R].QSVEADINGLRR.[V]	4	1xDeamidated [N8]	843.4		3		453.572
52632381	[R].ASEAVLWEALRK.[M]	3		815.9		3		458.257
222136639	[K].VVGDVAYDEAKER.[A]	1		805.1		3		484.243
578831328	[K].DSYVGDEAQSKR.[G]	2		808.6		3		452.212
119395750	[K].QISNLQQSISDAEQRGENALK.[D]	1		781.4		3		777.063
22027538	[K].HEGALETLLR.[Y]	1		848.3		2		569.814
530368014	[K].HLLGVEDLLQK.[H]	2		827		2		632.867
530421960	[R].YQHPPEYGAARPAQDISLPLSAR.[N]	1		765.9		4		635.077
578825695	[K].ELSSSTQGELVAPLHPR.[I]	1		796.2		3		607.655
530383148	[R].QARPTYATAMLQSLLK.[-]	1	1xOxidation [M10]	779.8		3		603.329
124494247	[R].DGTIDFTPGSELLITK.[A]	4		791.2		2		853.947
12025678	[K].MVSDINNGWQHLEQAEK.[G]	1	1xDeamidated [N7]	796.7		3		667.311
7705373	[R].SRPFTVAASFQSTSVK.[S]	2		751.5		3		571.637
530368014	[R].DVSSVELLMNNHQGIK.[A]	1	1xOxidation [M9]	756.7		3		600.637
51100974	[K].MISEFTWPNHDLPSDK.[E]	4	1xOxidation [M1]	764.1		3		644.965
12025678	[R].MAPYQGPDAVPGALDYK.[S]	3		776.9		2		896.932
194097350	[R].ETADTDTADQVMASFK.[I]	2		784.5		2		865.383
22027538	[K].MVPVSVQQSLAAYNQR.[K]	4	1xOxidation [M1]	779.6		2		903.962
13654270	[R].GALQGSAWQVSSEDVR.[W]	1		774.7		2		845.413
530375143	[R].SPTQSQPAFLATNEEK.[C]	2		793.1		2		874.429
51873036	[R].STRFEEFLQR.[K]	1		808.1		3		438.226
409264581	[R].RNEGVVGGEDYEEVDR.[Y]	1		792.2		3		608.278
9966881	[R].VLLQASQDENFGNTTPR.[N]	2		766.5		2		945.471
55956899	[R].HGVQELEIELQSQLSK.[K]	1		757.9		3		613.326
332688210	[R].SQSSHSYDDSTLPLIDR.[N]	3		756.4		3		640.969
530368014	[K].FATDGEGYKPCDPQVIR.[D]	1	1xCarbamidomethyl [C11]	774.7		3		651.644
194097350	[K].QFGAQANVIGPWIQTK.[M]	2		786.6		2		879.471
12025678	[K].MVSDINNGWQHLEQAEK.[G]	1		765.4		3		666.983
194097350	[K].VLAVNQENEQLMEDYEK.[L]	2		783.6		2		1026.48
530412176	[K].ELTTEIDNNIEQISSYK.[S]	3	1xDeamidated [N8]	764.7		2		999.482
12025678	[K].VLAVNQENEHLMEDYEK.[L]	4	1xOxidation [M12]	758.2		3		692.99
19923142	[R].LQQVLQMESHIQSTSDR.[I]	1	1xOxidation [M7]	771.6		3		672.666
4503483	[K].KEDLYLKPIQR.[T]	1		800.2		3		468.273
530375143	[R].NSFNTSPGVPCSLPK.[T]	1	1xCarbamidomethyl [C11]	776.4		2		802.891
25777602	[R].AVPLALALISVSNPR.[L]	4		755.4		2		760.962
50659095	[K].NEEPSEEEIDAPKPK.[K]	1		771.6		3		571.272
530410341	[R].NTDQASMPENTVAQK.[L]	1		786.3		2		817.378
530381931	[R].GVVDSEDLPLNISR.[E]	3		759		2		757.397
4507677	[K].GVVDSDDLPLNVSR.[E]	1		764.4		2		743.381
6005942	[R].LGDVISIQPCPDVK.[Y]	2	1xCarbamidomethyl [C10]	759.7		2		770.906
530383148	[R].IVEANPLLEAFGNAK.[T]	2		778.3		2		793.433
530396371	[K].LQQALTQLQSACEK.[R]	1	1xCarbamidomethyl [C12]	784.4		2		809.417
116534898	[R].ILDVNDNIPVVENK.[V]	1		757.7		2		791.428
394582093	[R].SVDVILDDDLVDKAKPGDR.[V]	2		846.1		3		690.695
530381931	[K].IRYESLTDPSKLDSGK.[E]	1		807.9		4		452.99
4557795	[R].ETALDILHNENSDR.[G]	1		787.5		3		542.929
29826321	[R].SPGSPVGEGTGSPPK.[W]	1		781.9		2		677.336
77777	[K].LTIGMGDLEMLSSTK.[Y]	2		755.7		2		798.404
29725607	[K].LTITSNPEMTFPGER.[I]	1		775.6		2		846.917
513788259	[K].RPNYGEIPVQEHLLR.[T]	1		783.2		4		456
124494247	[R].LLQSNPVLEAFGNAK.[T]	7		794.4		2		800.938
124494247	[R].DQAVMISGESGAGK.[T]	5	1xOxidation [M5]	787.6		2		683.319
18426902	[K].AVDTLAYLSDGDAR.[A]	3		780		2		733.86
30348954	[R].GHGEWAEAMLPTLGK.[V]	1	1xOxidation [M9]	758.3		3		538.265
66933005	[R].EIEDPEDRKPEDWDERPK.[I]	1		808.5		4		571.518
18426902	[R].VLITENDVKEGLQR.[S]	1		824		3		538.633
77777	[K].IGIFQHIIR.[R]	12		817.3		2		548.835
530375143	[K].HTIPLVVQK.[E]	1		847.4		2		517.822
55769583	[K].ELDEIIMQTAEIENEDEAER.[V]	3	1xOxidation [M7]	781		3		798.36
530375143	[R].DTSDLEQNWSLQDHYR.[M]	1		782.2		3		669.632
530383148	[R].ILKEEQELYQK.[E]	2		906.8		2		710.888
77777	[K].NSNPDEVVVPLDSMGNPR.[C]	5	1xDeamidated [N]; 1xOxidation [M14]	789.7		3		652.971
4503529	[K].LQMEAPHIIVGTPGR.[V]	1	1xOxidation [M3]	777.2		3		545.627
530410374	[R].EISSAAAHSQPFAWK.[K]	1		773.6		3		543.938
51873036	[R].SSFDEMLPGTHFQR.[V]	1	1xOxidation [M6]	779.9		3		556.587
4503165	[R].VLTTGYWPTQSATPK.[C]	2		768.2		2		825.43
6005942	[R].KYEMFAQTLQQSR.[G]	3	1xOxidation [M4]	855.9		2		823.403
578810148	[M].TAVHAGNINFK.[W]	1	1xAcetyl [N-Term]	900		2		607.32
12667788	[R].ELEDATETADAMNR.[E]	1		830.3		2		783.341
68509926	[R].EVDDLGPEVGDIK.[I]	1		770.6		2		693.344
4557894	[R].STDYGIFQINSR.[Y]	1		759.3		2		700.844
77777	[K].APMDSLFDYGTYR.[H]	5		783		2		768.346
77777	[R].NDTIPVLLDIAER.[T]	13	1xDeamidated [N1]	751.5		2		735.396
19718766	[R].VFSSAEALVQSFR.[K]	1		798.3		2		720.878
578808218	[K].SGTSSPQSPVFR.[H]	1		757.1		2		625.312
124494247	[K].TLFATEDALEVR.[R]	2		769.1		2		682.857
47132620	[K].NVQDAIADAEQR.[G]	1		755.7		2		665.323
4504733	[R].FVTPSEPVAHSR.[R]	2		767.2		3		442.898
77777	[K].VFNRPILFDIVSR.[G]	52		776.5		3		525.972
212549553	[R].EDITQSAQHALR.[L]	1		761.9		3		456.901
140972063	[R].FDSKPAPSAQPAPPPHPPSR.[L]	1		784.9		4		521.019
77777	[K].APAPQPPPILKVFNRPILFDIVSR.[G]	1		772.2		4		672.146
134142826	[K].LMQDLDNNSITVK.[Q]	1	1xOxidation [M2]	759.1		2		753.877
23510448	[R].VLGIQVDTDGSGR.[S]	1		751.1		2		658.844
12025678	[K].AGTQIENIDEDFR.[D]	1		763.3		2		754.355
9966881	[R].SGFGEISSPVIR.[E]	1		781.2		2		624.833
109150431	[K].LTEEVPLGQSIPR.[R]	1		758.2		2		719.899
332688210	[K].SDFQVNLNNASR.[S]	1		769.4		2		682.831
5901948	[K].QILENELQIPVSK.[M]	1		770.2		2		755.927
68509926	[R].YGVIILDEAHER.[T]	2		779.8		3		472.249
332688210	[R].FHPEPYGLEDDQR.[S]	1		763.7		3		534.911
50659095	[K].QDAQSLHGDIPQK.[Q]	1		787.2		3		479.576
530407114	[R].VAAAQSQVQVLK.[E]	1		755		2		621.364
55769583	[R].KDQVTQLSQELDR.[A]	2		784.7		3		520.606
46592991	[R].TSLAALEQIQTAK.[T]	1		766.8		2		687.385
22027538	[R].LLDEEEATDNDLR.[A]	3		761.4		2		766.857
6005942	[R].KYEMFAQTLQQSR.[G]	3		762.5		3		543.94
4503165	[R].SPEYLSLFIDDK.[L]	1		775.7		2		713.859
18426902	[R].MLEGGEDPLYVAR.[R]	1	1xOxidation [M1]	780.6		2		733.354
530415148	[R].LIFAGKQLEDGRTLSDYNIQK.[E]	1	1xGlyGly [K6]	776		4		631.586
77777	[R].VVELNKNSNPDEVVVPLDSMGNPR.[C]	2	1xPhospho [S]; 1xOxidation [M20]	784.3		3		906.766
530421960	[K].EKLEAELATAR.[S]	2		914.9		2		615.838
530381931	[K].SLTNDWEDHLAVK.[H]	3		827.2		2		764.377
530414115	[K].DTLSNPQSPQPSPYNSPKPQHK.[V]	2		701.1		4		612.554
66933005	[R].CESAPGCGVWQRPVIDNPNYK.[G]	1	2xCarbamidomethyl [C1; C7]	737.3		3		816.38
22027538	[R].TMPPTKPQPPARPPPPVLPANR.[A]	4	1xOxidation [M2]	713.9		4		594.581
530381931	[K].VILHLKEDQTEYLEER.[R]	2		846.4		3		672.353
530381931	[K].IEDVGSDEEDDSGKDK.[K]	2	1xPhospho [S6]	813.3		2		909.352
51100974	[R].SKDTCIVISGESGAGKTEASK.[Y]	2	1xCarbamidomethyl [N-Term]; 1xCarbamidomethyl [C5]	823.2	36	3	4	709.021	532.017
338968930	[K].QRPGQQVATCVR.[L]	1	1xCarbamidomethyl [C10]	765.5		3		467.245
530375936	[K].LVSLPEEIGHLR.[H]	2		762.1		3		454.929
148612849	[R].AALQEEEQASK.[Q]	1		783.4		2		602.296
51100974	[R].FEEALQTIFNR.[W]	2		789.1		2		684.352
55769583	[R].NLTQCQLECEK.[Y]	1	2xCarbamidomethyl [C5; C9]	795.9		2		711.822
77777	[K].LTGTYSIMIQK.[I]	4		767.8		2		627.842
7705373	[R].HEVEKSEISENTDASGK.[I]	4		813		3		620.625
530375936	[R].HLQTITLDNNPLQSPPAQICIK.[G]	2	1xCarbamidomethyl [C20]	719.1		3		834.445
134142826	[K].ESPPTVDSTQQPNPLPLRLPEMEPLVPR.[V]	3	1xOxidation [M22]	793		3		1051.88
55769583	[K].TEYENKLHDELEQIR.[L]	1		838.3		3		639.65
55742689	[R].SPSIVASNQGR.[V]	1		765.6		2		558.294
530412176	[R].QSVEADINGLR.[R]	2	1xDeamidated [N8]	761		2		601.804
119395750	[K].AEAESLYQSK.[Y]	1		759.4		2		563.275
530396371	[R].ISEAYESLVK.[S]	1		770.3		2		569.803
12667788	[R].QLEEAEEEAQR.[A]	1		770.4		2		666.307
55769583	[R].DALEQEVIELR.[R]	2		754.2		2		657.849
119395750	[K].NKLNDLEDALQQAK.[E]	1		831.7		2		800.42
19923142	[K].NSLTSKDPDIK.[A]	2		886.6		2		609.322
530421960	[R].QEPQGQEIQSENLIMEK.[Q]	4	1xOxidation [M15]	787.1		3		672.989
530421960	[R].QEPQGQEIQSENLIMEK.[Q]	3		790.9		3		667.658
58331268	[K].LNKPQPQPSPLLSTHHTQEEDISSK.[M]	1		776.2		4		703.613
17978477	[K].QSQQIAQDELR.[V]	1		796.7		2		658.333
530412176	[K].ELTTEIDNNIEQISSYK.[S]	4		777.8		2		998.987
530410341	[K].TTLQVDTLNAELAAER.[S]	2		790.9		2		872.956
124494247	[R].QLLLTPNAVVIVEDAKVK.[Q]	1		765		3		650.726
578817799	[K].LQTASDESYKDPTNIQSK.[H]	1		780.6		3		675.664
50980307	[K].HVHPTTAPDVTSSLPEEK.[N]	1		784.2		3		648.993
578834357	[R].APPGPAGLSGGESLLVK.[Q]	1		796.3		2		775.434
530415148	[R].LIFAGKQLEDGR.[T]	7	1xGlyGly [K6]	824		2		730.896
194097350	[R].QKDYETATLSEIK.[A]	2		826.5		2		763.391
29725607	[R].AACHLKLEDYDKAETEASK.[A]	1	1xCarbamidomethyl [C3]; 1xCarbamidomethyl [N-Term]	845	24	4	4	545.514	545.514
148727331	[R].SAADSISESVPVGPK.[V]	1		779		2		722.371
530410341	[K].LQNELDNVSTLLEEAEKK.[G]	2		761.2		3		691.695
12025678	[K].HRDYETATLSDIK.[A]	3		812.7		3		516.926
77777	[K].IIEKQPQSPK.[A]	5		832.6		2		584.34
22027538	[M].ATFISVQLKK.[T]	2	1xAcetyl [N-Term]	812.5		2		588.853
18426915	[K].QQTLEAEEAKR.[R]	2		823.3		2		651.836
22027538	[R].EPTVDISPDTVGTLSLIMLAQAQEVFFLK.[A]	1		744.7		3		1054.89
12025678	[K].VLAGDKNFITAEELRR.[E]	2		835.7		3		611.339
21361181	[R].SPDFTNENPLETR.[N]	1		798.6		2		760.356
12667788	[R].IAQLEEELEEEQGNTELINDR.[L]	2		700.2		3		824.73
4503165	[R].SPEYLSLFIDDKLKK.[G]	2		848.8		3		599.333
134142826	[K].ASSMREDLVEKNER.[S]	1		834.9		3		555.274
51100974	[K].MISEFTWPNHDLPSDKEAVKK.[L]	2	1xOxidation [M1]	811.6		3		830.078
194248072	[K].NQVALNPQNTVFDAKR.[L]	2		757.4		3		605.655
194097350	[K].ASIHEAWTDGKEAMLR.[Q]	2	1xOxidation [M14]	761.9		4		458.476
530368853	[K].LVPRPGSGSSSGSSNSGSQPGSHPGSQSGSGER.[F]	1		710.6		4		767.856
21361114	[M].AATASAGAGGIDGKPR.[T]	1	1xAcetyl [N-Term]	794.9		2		721.374
5174447	[K].IIVDELKQEVISTSSK.[A]	1		792.9		3		597.003
331999954	[K].FASFIDKVQFLEQQNK.[V]	1		763.9		3		648.007
6005942	[R].VINQILTEMDGMSTKK.[N]	3	1xOxidation [M]	786.6		3		608.647
77777	[K].KAPMDSLFDYGTYR.[H]	23		792.4		2		832.393
4503483	[R].YLAEKYEWDVAEAR.[K]	2		794.4		3		581.617
66933005	[R].IVDDWANDGWGLKK.[A]	1		754.6		3		539.607
530421960	[R].ILALEADMTKWEQK.[Y]	1		783.2		3		559.296
578818565	[K].ILLAELEQLKGQGK.[S]	1		799		3		513.975
29725607	[K].LEDYDKAETEASK.[A]	2		864.9		2		749.849
4503483	[K].TGTITTFEHAHNMR.[V]	3	1xOxidation [M13]	757.8		3		544.592
12667788	[R].NAEQYKDQADKASTR.[L]	1		814.3		3		575.611
55769583	[K].QLEETNLQLR.[E]	1		849.5		2		622.335
119395754	[K].LAELEEALQK.[A]	1		814.8		2		572.316
578798186	[M].PENPATDKLQVLQVLDR.[L]	1		791.9		3		646.021
530421539	[R].ALPAVQQNNLDEDLIRK.[L]	1		790.4		3		646.353
530368014	[K].ILSSDDYGKDLTSVMR.[L]	1		769.9		3		600.633
530422485	[R].FEPVHFVASSSKDERQEDPYGPQTK.[E]	1		819.7		4		720.347
530368014	[K].IVSSSDVGHDEYSTQSLVK.[K]	1		734.8		3		684.336
530381931	[R].YHTSQSGDEMTSLSEYVSR.[M]	1	1xOxidation [M10]	738.6		3		731.652
578798428	[R].ADAINSTQSTALHVAVQR.[G]	1		728.3		3		627.998
25777600	[K].NAQAIEDMVGYAQETQHEK.[I]	2	1xOxidation [M8]	700.9		3		726.664
148664230	[R].NSVAGSNPAKPGLGSPGR.[Y]	1		706.8		3		555.96
21361682	[R].DGADGAFYPDEIQRPPVR.[V]	1		740.9		3		668.325
134142826	[K].YMPAVTSTPTVNQHETSTSK.[S]	1		730.8		3		727.016
42516572	[R].YQAQSSTEQTLLSPSEKPR.[R]	1		717		3		717.363
6005942	[R].AHVIVMAATNRPNSIDPALR.[R]	2		746.8		4		537.295
530412176	[R].SQYEQLAEQNRK.[D]	2	1xDeamidated [N10]	758.9		3		498.911
22027538	[R].DELLKDLQQSIAR.[E]	2		760.4		3		510.283
530421960	[K].AQGPLPNQHSLK.[G]	3		772.7		2		645.352
197927448	[K].VHSFTHEAPNQR.[R]	1		796.1		3		474.901
530368014	[R].ALVADSHPESER.[I]	2		792.3		2		655.821
7705373	[K].RSNTENLSQHFR.[K]	1		755.4		3		496.915
256223453	[K].AAVHTYGIASVPNQPLKK.[Q]	2		764.8		4		474.268
4557795	[K].EADQLKQDLQEAR.[E]	1		772.8		3		515.262
7705373	[R].STPAEDDSRDSQVKSEVQQPVHPKPLSPDSR.[A]	2		846.6		4		854.923
530396371	[R].GQQQQQQQQGAVGHGYYMAGGTSQK.[S]	1	1xOxidation [M18]	732.5		3		894.408
4503483	[R].IMGPNYTPGKKEDLYLKPIQR.[T]	2	1xOxidation [M2]	794.8		4		620.086
380420335	[K].SHDLKPNGGNILVTEENKEEYIR.[M]	1	1xDeamidated [N7]	779.7		4		664.836
530391028	[R].VHVSEEGTEPEAMLQVLGPKPALPAGTEDTAKEDAANRK.[L]	1		821.7		5		818.215
55769583	[K].SERDALEQEVIELRR.[K]	2		888.1		3		614.994
530411491	[R].ALEHFTDLYDIKR.[A]	2		805		3		540.952
27477136	[R].LSTPSSVTKPANSVFTTK.[W]	1		719.6		3		622.338
530411491	[K].LHIIEVGTPPTGNQPFPK.[K]	1		721		3		649.022
25777600	[K].DTSEDIEELVEPVAAHGPK.[I]	2		747.7		3		679.332
77777	[K].VCNEDQTNCTVPTYPSCR.[D]	1	3xCarbamidomethyl [C2; C9; C17]; 1xMethyl [R18]	712.6		2		1107.96
38202257	[R].VSQGSKDPAEGDGAQPEETPR.[D]	2		702		3		719.002
12025678	[R].KDDPVTNLNNAFEVAEK.[Y]	3		804.5		2		952.473
140972063	[R].VFQPPPPPPPAPSGDAPAEKER.[C]	2		718.8		3		761.059
7705373	[K].LSLGTYASLHGR.[I]	2		751.4		2		637.846
394582093	[R].TAIHEVMEQGR.[V]	2	1xOxidation [M7]	796.1		2		643.812
530371928	[K].AAVMVHQLSK.[K]	1		786.1		2		542.303
578817799	[R].KVEDLFLTFAK.[K]	4		794.2		2		655.872
194097350	[K].ILAGDKNYITMDELRR.[E]	1		751.8		4		477.756
530396371	[R].QTSLTSSQLAEEKKEEK.[T]	2		776.2		4		484.752
530421960	[K].QLAEKEYEGSEDTRK.[T]	4		770.2		4		446.468
578822169	[K].DAGTIAGLNVLR.[I]	1		772.5		2		600.341
15431310	[R].ALEEANADLEVK.[I]	1		765.5		2		651.333
88759348	[K].TILDPLTLVQGNQNEDK.[H]	1		766.2		2		949.495
394582093	[K].DGDSYDPYDFSDTEEEMPQVHTPK.[T]	1	1xOxidation [M17]	716.7		3		940.05
530368014	[K].TAASGIPYHSEVPVSLK.[E]	1		731.4		3		585.981
55769583	[R].VLFSYGYGANVPTTAK.[R]	2		749.7		2		844.438
124494247	[R].VNSININQGSITFAGGPGR.[D]	2		752.6		2		951.497
22027538	[K].TERDELLKDLQQSIAR.[E]	1		814		3		639.014
530421960	[K].GMPPQSVVCKPQEPGHFYSEHR.[L]	3	1xCarbamidomethyl [N-Term]; 1xOxidation [M2]; 1xCarbamidomethyl [C9]	700.7	35	4	5	646.552	517.443
51100974	[K].MISEFTWPNHDLPSDK.[E]	2		731.2		3		639.633
116534898	[R].IVSLEPAYPPVFYLNK.[D]	3		725.5		2		925.508
116534898	[K].VVPSFLPVDQGGSLVGR.[N]	3		702.5		2		863.978
38570142	[R].EGDEDNQPLAGLVPGK.[S]	1		703		2		819.902
30348954	[K].LFETQESGDLNEELVK.[A]	1		719.5		2		925.955
45387945	[K].ISSNPNPVVQMSVGHK.[A]	1		700.6		3		565.295
12667788	[R].QLLQANPILEAFGNAK.[T]	1		744.6		2		863.979
530414115	[R].SLSSPTVTLSAPLEGAK.[D]	1		745.5		2		829.455
530410341	[K].KVDDDLGTIESLEEAK.[K]	1		733		3		587.964
530419244	[R].LSGSDLGGHSSLLER.[L]	1		718.8		3		509.93
18426915	[R].EDENAEPVGTTYQK.[T]	1		717.9		2		790.858
50659095	[K].EGAFSNFPISEETIK.[L]	1		727.4		2		834.91
119395750	[R].GSGGGSSGGSIGGR.[G]	1		746.7		2		546.755
194248072	[K].NQVALNPQNTVFDAK.[R]	2		722.7		2		829.929
52632381	[K].INNLNVEENSSGDQR.[R]	2		731.9		2		844.895
332688210	[K].ALSAIADLLTNEHER.[V]	1		743.1		3		551.625
30348954	[K].VASAGSAISNASGER.[L]	1	1xDeamidated [N10]	715.5		2		689.334
197927448	[R].QAWVITGGDDSGIR.[L]	1		724.2		2		737.868
578798589	[K].TQTVTISDNANAVK.[S]	1		716.6		2		731.381
124494247	[R].DQAVMISGESGAGK.[T]	1		721.3		2		675.322
148529014	[R].QGQGQLVTCSGAFK.[E]	1	1xCarbamidomethyl [C9]; 1xCarbamidomethyl [N-Term]	742.7	9	2	2	740.864	740.864
116534898	[K].GITEPPFGIFVFNK.[D]	2		745.1		2		783.422
30348954	[R].GVDWQWEDQDGGNGR.[R]	1		744.3		2		859.861
14043022	[K].QLAVAEGKPPEAPK.[G]	1		739.7		3		478.936
578817799	[R].LIQSHPESAEDLQEK.[C]	1		747.4		3		575.288
530410341	[K].VDDDLGTIESLEEAK.[K]	1		720		2		817.394
530383148	[K].SSVVGGFVSHYLLEK.[S]	2		741.6		3		541.291
530415584	[K].EALGGQALYPHVLVK.[N]	1		750		3		532.303
153792590	[R].NPDDITNEEYGEFYK.[S]	1		708.7		2		917.394
157388904	[K].TPSASGLLVLASAMR.[G]	1		709		2		737.408
12025678	[R].FAIQDISVEETSAK.[E]	2		730.3		2		769.391
4504897	[K].LLGASELPIVTPALR.[A]	2		701.6		2		775.469
54112121	[R].TVLDPVTGDLSDTR.[T]	1		746.6		2		744.882
124494247	[R].LLQSNPVLEAFGNAK.[T]	4	1xDeamidated [N13]	712.8		2		801.431
55956899	[K].VQALEEANNDLENK.[I]	2		735.9		2		793.887
77777	[K].IENRHEMLAVEPINELLR.[D]	33	1xOxidation [M7]	780.1		3		731.388
52632381	[R].ASEAVLWEALR.[K]	2		761.9		2		622.835
7705373	[K].ISANENSLAVR.[S]	2		792.4		2		587.315
119703753	[R].TAAENEFVTLKK.[D]	2		825.1		3		450.914
530416745	[R].TGASALHVAAAK.[G]	1		836.5		2		548.809
119703753	[R].ATGGGLSSVGGGSSTIK.[Y]	1		703.1		2		718.373
51873036	[R].NTNAGAPPGTAYQSPLPLSR.[G]	3		704.7		3		671.344
77777	[R].QDSRGNTVLHALVAIADNTRENTK.[F]	2		792.6		4		656.594
18426915	[R].LKEQSIFGDHRDEEEETHMK.[K]	2		803.6		4		615.288
134142826	[R].VTNDISPESSPGVGR.[R]	1		731.1		2		757.875
578810148	[K].AAAGEFADDPCSSVK.[R]	1	1xCarbamidomethyl [C11]	723.1		2		762.835
530383148	[R].YLTESYGTGQDIDDR.[I]	1		713.1		2		866.886
117168248	[R].LESEGSPETLTNLR.[K]	1		729.5		2		773.391
50980307	[K].SPDSATVSGYDIMK.[S]	1	1xOxidation [M13]	701		2		743.84
12025678	[K].DHGGALGPEEFK.[A]	2		805.6		2		628.798
51873036	[K].LEAADEGSGDVK.[Y]	1		710.3		2		595.781
110227613	[R].ATPATAPGTSPR.[A]	1		700.7		2		563.796
38569417	[R].EADGSLQPLPQR.[H]	1		716.5		2		655.839
77777	[R].NDTIPVLLDIAER.[T]	17		708		2		734.904
17978479	[R].VAALQTAADAFYK.[A]	1		744.3		2		684.862
77777	[K].APMDSLFDYGTYR.[H]	29	1xOxidation [M3]	701.2		2		776.343
380420335	[K].SALDNGPQIAYVR.[D]	1		729.4		2		702.368
47132620	[K].VDLLNQEIEFLK.[V]	1		714		2		730.904
530381931	[K].EGLELPEDEEEK.[K]	1		724.6		2		708.823
42741679	[K].TSGLYTGQEYVQR.[V]	1		712.2		2		751.368
332688210	[R].GYELLFQPEVVR.[I]	2		730.7		2		725.391
148664226	[R].EAGPSVAVDSSGR.[R]	1		747.2		2		616.299
530368768	[R].YIASVQGSTPSPR.[Q]	1		730.6		2		681.855
530383148	[R].PTYATAMLQSLLK.[-]	1	1xOxidation [M7]	731.5		2		726.892
530381931	[R].TLTLVDTGIGMTK.[A]	3	1xOxidation [M11]	748.5		2		683.369
133925811	[R].QSSFALLGDLTK.[A]	1		732.2		2		640.349
578817799	[K].LGESQTLQQFSR.[D]	1		707.7		2		697.357
77777	[K].LQWATTILDIER.[S]	11		710		2		729.902
578817799	[R].MQHNLEQQIQAR.[N]	2	1xOxidation [M1]	700.2		3		504.585
530368014	[R].TSSISGPLSPAYTGQVPYNYNQLEGR.[F]	1		700		3		933.79
256017174	[R].EAVDLLQDPNGLSTDITER.[S]	2		703.6		2		1043.52
530410341	[R].IVGLDQVTGMTETAFGSAYK.[T]	2	1xOxidation [M10]	718.2		2		1052.52
124494247	[R].VNSININQGSITFAGGPGR.[D]	2	1xDeamidated [N]	741.9		2		951.986
199559779	[R].AGAPADQGAEAADNQREEAADNQR.[A]	1		733.7		3		819.033
29725607	[R].TLVGICSEHQSR.[T]	2	1xCarbamidomethyl [N-Term]; 1xCarbamidomethyl [C6]	707.4	21	3	3	462.898	462.898
530410341	[K].IGQLEEQLEQEAK.[E]	1		713.7		2		757.888
222136639	[K].TDPTTLTDEEINR.[F]	2		723.6		2		752.86
148612801	[R].FLSQVVEDSEPTR.[N]	1		713.1		2		753.875
194248072	[R].TTPSYVAFTDTER.[L]	2		738.7		2		744.354
51100974	[K].VVSIIAELLSTK.[T]	3		738.2		2		636.892
530421960	[R].AQQMVEILSDENR.[N]	2		716.2		2		766.872
530421960	[R].AQQMVEILSDENR.[N]	3	1xOxidation [M4]	744.1		2		774.87
119703753	[K].ADTLTDEINFLR.[A]	1		736.9		2		704.359
55956899	[R].FSSSSGYGGGSSR.[V]	4		743.8		2		618.268
157738609	[R].LVPIDTPNHLQR.[Q]	1		702.8		3		468.265
5729828	[K].LSNSDSQDIQGR.[N]	1		737.7		2		660.314
8051636	[K].NAQEALQAIETK.[V]	1		707.4		2		658.347
14165258	[R].FASLQPVSNQIER.[C]	1		706.6		2		744.894
7705373	[K].QSSSTNYTNELK.[A]	2	1xDeamidated [N9]	739.3		2		686.816
578817799	[R].MQHNLEQQIQAR.[N]	1		729.5		3		499.253
77777	[K].APAPQPPPILK.[V]	21		769.2		2		564.842
148529014	[R].IEVQDTSGGTTALRPSASTQALSSSVSSSK.[L]	1		711.8		3		984.828
55769583	[K].EFYSLQASSEKR.[I]	1		784.4		3		482.24
154091020	[K].SSSGNENDEQDSDNANMSTQSPVSSEEYDRTDGFSHSPFGLKPR.[S]	1	1xOxidation [M17]	781.1		5		965.413
13654270	[K].AQQQEEQGSVNDVKEEEKEEK.[E]	1		748.7		4		616.039
77777	[R].GSTADLDGLLPFLLTHKK.[R]	13		815.9		2		963.54
12025678	[R].TINEVENQILTR.[D]	3		845.1		2		715.386
22027538	[R].TMPPTKPQPPARPPPPVLPANR.[A]	2		667		4		590.583
6005942	[R].IVSQLLTLMDGLK.[Q]	6	1xOxidation [M9]	700.6		2		723.915
157388904	[K].SVDDVLSHFAQR.[L]	1		730.3		3		458.565
18426902	[R].GSDQNASLYWLAR.[M]	2		713.7		2		740.862
27477136	[R].ASLEDAPVDDLTR.[K]	1		747.1		2		701.346
530411822	[R].SSSALDSPAGPR.[R]	1		716.6		2		572.783
225545550	[R].QQTQPGFILLR.[E]	1		737.7		2		650.873
140972063	[R].ETQAQYQALER.[K]	1		717		2		668.829
578817799	[R].WSQLLANSAAR.[K]	1		721.5		2		608.826
148612849	[K].QQVQVVGLQER.[E]	1		749.6		2		642.357
194097350	[K].GISQEQMNEFR.[A]	1		728.9		2		669.809
225545550	[R].QQEILGVLVPR.[L]	2		706.1		2		626.375
77777	[R].HEMLAVEPINELLRDK.[W]	1		787.6		3		636.34
530410341	[K].ALEEETKNHEAQIQDMR.[Q]	1	1xOxidation [M16]	800		3		686.656
157738609	[K].RVVVYGGEGDNLKK.[L]	1		751		3		511.951
12025678	[R].DYETATLSDIK.[A]	1		713.1		2		628.306
5032179	[R].SGEGEVSGLMR.[K]	1		739.3		2		561.266
55956899	[R].QGVDADINGLR.[Q]	3		722.5		2		579.299
50980307	[R].QYLEELQSVQR.[E]	1		745		2		696.859
55769583	[K].EFYSLQASSEK.[R]	2		708.6		2		644.807
31377562	[R].TPENLITEIR.[S]	1		708.7		2		593.328
52632381	[K].MATSQADIETDPGISEPDGATAQTSADGSQAQNLESR.[T]	1	1xDeamidated [Q23]	774.7		3		1250.9
22027538	[K].SLLSNLDEVKK.[E]	3		829.4		2		623.357
30348954	[K].VTEIQDWSASSPHSAAYVLWDNGAK.[N]	1	1xDeamidated [N22]	775.5		3		911.768
77777	[R].SGEMVTVGKSSDGTPDRR.[W]	1	1xPhospho [S10]; 1xOxidation [M4]	777.5		3		658.958
77777	[R].LTDEEFREPSTGKTCLPK.[A]	2	1xCarbamidomethyl [C15]; 1xGlyGly [K13]	766		3		741.364
22027538	[K].STPVNVPISQK.[F]	2		724.8		2		585.329
222136639	[K].GALALAQAVQR.[A]	1		746.8		2		549.324
12025678	[K].GISQEQMQEFR.[A]	1		803.5		2		676.817
530421960	[R].HIEIRDQALSNAQAK.[V]	3		765.1		3		565.304
530365008	[R].DGTQQEGAVASTELLK.[D]	1		718		2		823.914
530368014	[K].IVSSSDVGHDEYSTQSLVKK.[H]	1		700		4		545.527
47132620	[R].TSQNSELNNMQDLVEDYKK.[K]	1	1xDeamidated [Q3]	704.2		3		753.014
7705373	[R].SPPEALVQGR.[Y]	3		772		2		527.288
187960100	[K].LPSSIEYSDLSR.[V]	1		769.7		2		683.846
157412328	[K].SIKDTICNQDER.[I]	2	1xCarbamidomethyl [C7]; 1xCarbamidomethyl [N-Term]	764.6	6	2	3	739.849	493.569
530415148	[K].TITLEVEPSDTIENVK.[A]	2	1xDeamidated [N14]	731.3		2		894.961
38202257	[R].VVIIGAGKPAAVVLQTK.[G]	1		735.3		3		555.355
194097350	[R].ETADTDTADQVMASFK.[I]	1	1xOxidation [M12]	727.5		2		873.382
194248072	[R].IINEPTAAAIAYGLDR.[T]	3		730.5		3		563.305
5032179	[K].LSPPYSSPQEFAQDVGR.[M]	3		703.2		3		626.638
51100974	[K].SPQIFDDER.[C]	2		719.3		2		553.76
12025678	[R].RTIPWLEDRVPQK.[T]	1		776		3		546.642
578803148	[K].NVDILKDPETVK.[Q]	2		767.5		2		685.88
530391028	[R].VHVSEEGTEPEAMLQVLGPKPALPAGTEDTAK.[E]	1		694		4		826.171
119395754	[R].SFSTASAITPSVSR.[T]	1		726.8		2		705.866
46592991	[R].TQTGDSSSISSFSYR.[E]	1		708.5		2		811.869
530421960	[R].KTISQLFAK.[N]	1		777.3		2		518.314
409264581	[K].VAQPPLSAQATGSGQPTRK.[A]	1		715.5		3		632.009
124494247	[R].DQAVMISGESGAGKTEATK.[R]	1	1xOxidation [M5]	741.1		3		632.638
22027538	[R].TPSNELYKPLRAEGTNFR.[T]	2		745.6		4		524.024
18426915	[K].QQTLEAEEAK.[R]	1		769.8		2		573.786
530368014	[R].ELEAENYHDIKR.[I]	2		786.2		3		506.251
7705373	[R].LSETSIKDR.[M]	1		854.3		2		524.786
530411822	[R].QREHYEATIQR.[H]	2		771.8		3		477.576
55769583	[R].FYELVNPLRK.[E]	3		757.5		2		639.864
77777	[K].KIIEKQPQSPK.[A]	3		767.8		3		432.594
25777602	[K].APVQPQQSPAAAPGGTDEKPSGK.[E]	1		682.4		3		740.042
52632381	[K].VGPNATYNFSQSLNANDLANSRPK.[T]	2	1xDeamidated [N]	699		3		860.421
77777	[R].TDDAPLGNLNSSTSFSSMHLDDYK.[D]	1	1xOxidation [M18]	652.6		3		877.722
530424559	[R].NLQEIQQAGER.[L]	1		751.8		2		643.328
53829374	[R].VGSPLTLTDAQTR.[V]	1		710.1		2		679.866
530368014	[R].EQWANLEQLSAIR.[K]	1		722.8		2		779.403
319918873	[R].SGPEPLQEGPGPK.[G]	2		731.3		2		646.827
578830088	[R].LKEENEKLNEFLELER.[H]	2		799.9		3		678.356
4557795	[R].AKEADQLKQDLQEAR.[E]	1		750.9		3		581.639
530410341	[R].IAQLEEELEEEQSNMELLNDR.[F]	1	1xOxidation [M15]	655.4		3		850.063
119395750	[K].LNDLEDALQQAKEDLAR.[L]	2		735.1		3		648.001
29029559	[R].AADEEAFEDNSEEYIRR.[D]	1		715.6		3		681.968
77777	[R].SGEMVTVGKSSDGTPDR.[R]	1	1xOxidation [M4]; 1xGlyGly [K9]	734.1		3		618.283
222136639	[M].APAEILNGKEISAQIR.[A]	1	1xDeamidated [N7]	701.4		3		570.985
25121987	[R].TIEQNINNLNVSEADRK.[C]	1		704.3		3		653.336
30348954	[R].GVDWQWEDQDGGNGRR.[G]	1	1xDeamidated [N13]	702.8		3		625.938
140972063	[K].AQAAPEKEAAAVAPPER.[G]	1		747.5		3		569.3
124494247	[R].DRLLQSNPVLEAFGNAK.[T]	4		712.1		3		624.67
578822169	[K].NQVAMNPTNTVFDAKR.[L]	1		707.2		3		602.637
530415148	[K].QLEDGRTLSDYNIQK.[E]	3		703.1		3		593.967
578800920	[R].GPYESGSGHSSGLGHR.[E]	1		730.2		3		528.91
19923142	[K].LLETTDRPDGHQNNLR.[S]	2		740.1		3		626.985
19923142	[K].LVEARPMIHELLTEGR.[R]	2	1xOxidation [M7]	730.7		3		627.341
578812447	[R].QASTLIDRPAPHFER.[T]	2		702.5		3		579.973
50980307	[K].QEISSLKDELQTALR.[D]	1		703.6		3		577.647
134142826	[K].SDEEDFVKVEDLPLK.[L]	2		727.7		3		588.296
30348954	[K].AAANGDVAKVEDLLK.[R]	1		736.6		3		505.279
55769583	[K].IEELEEKLNDALHQK.[Q]	2		715.3		4		452.99
30348954	[K].AAANGDVAKVEDLLK.[R]	1	1xDeamidated [N4]	732.5		3		505.607
15431310	[R].GQVGGDVNVEMDAAPGVDLSR.[I]	2	1xOxidation [M11]	656.2		2		1051.49
24430192	[R].LLEGEDAHLSSQQASGQSYSSR.[E]	1		695.1		3		784.034
77777	[R].HEMLAVEPINELLR.[D]	3	1xDeamidated [N10]; 1xOxidation [M3]	714.6		2		840.935
530383148	[K].SSEELLSALQK.[K]	1		778.4		2		602.825
119395754	[K].YEELQQTAGR.[H]	1		776.8		2		597.791
77777	[R].SGEMVTVGKSSDGTPDRR.[W]	2	1xOxidation [M4]; 1xGlyGly [K9]	746.8		4		502.99
55956899	[R].QEYEQLIAK.[N]	1		756.1		2		561.296
530400275	[R].SGSYSYLEER.[K]	1		701.7		2		595.771
194097350	[K].IVQTYHVNMAGTNPYTTITPQEINGK.[W]	2	1xDeamidated [N24]; 1xOxidation [M9]	692.4		3		969.811
62122917	[R].SGQSSYGQHSSGSSQSSGYGQHGSR.[Q]	1		696.9		4		625.767
52632381	[R].KINNLNVEENSSGDQR.[R]	2		748.1		2		908.942
530421960	[R].HPLVPNQGDHSAHLPR.[P]	2		717.1		4		444.482
77777	[K].RLTDEEFREPSTGK.[T]	7		714.7		4		416.961
12025678	[K].QLEAIDQLHLEYAKR.[A]	2		735.5		4		457.499
4504733	[R].GDNQAGGAAAAAAAPEPPPR.[S]	6		654.4		2		894.935
51100974	[R].SFHSFYQLLQGGSEQMLR.[S]	1		657.2		3		710.014
394582093	[R].GSSGVGLTAAVTTDQETGER.[R]	1		694.4		2		968.467
77777	[K].NSNPDEVVVPLDSMGNPR.[C]	1	1xPhospho [S13]	676.4		2		1010.45
134142826	[K].YMPAVTSTPTVNQHETSTSK.[S]	1	1xOxidation [M2]	681.1		3		732.348
21361181	[R].QGAIVAVTGDGVNDSPALK.[K]	1		691.9		2		906.479
578821153	[R].VPVASPSAHNISSSGGAPDR.[T]	1		683.2		3		635.986
221316645	[R].QSEPAAPPLEVSEEQVAR.[L]	1		673.8		2		968.985
148529014	[R].SVLLLAYKPMEGNFEEIAR.[D]	1	1xOxidation [M10]	652.6		3		732.717
12025678	[R].VGWEQLLTTIAR.[T]	4		822.9		2		693.891
116534898	[R].ATQFTGATGAIMTTETTK.[T]	1		666		2		915.451
578800920	[R].QSLGHGQHGSGSGQSPSPSR.[G]	2		690.6		4		487.731
578800920	[R].GPYESGSGHSSGLGHQESR.[S]	1		676		4		482.967
47933339	[R].SSSSSAASDTATSTQRPLR.[N]	1		660.2		3		637.312
530398370	[R].QFGPTFALDTVHVDPVIR.[E]	1		655.1		3		671.359
4503165	[K].KEDGSEVGVGGAQVTGSNTR.[K]	1		697.2		3		649.984
124494247	[R].GVSFYEVPPHLFAVADTVYR.[A]	3		692.3		3		756.389
25777600	[K].NAQAIEDMVGYAQETQHEK.[I]	2		671.6		3		721.333
29826321	[R].TLASAGGPDNLVLLNPEK.[Y]	2		655.2		2		904.992
530394497	[R].EALREDCAAQAQR.[A]	1	1xCarbamidomethyl [N-Term]; 1xCarbamidomethyl [C7]	741.9	27	3	3	506.576	506.576
530412176	[R].LKYENEVALR.[Q]	2		807.6		2		617.843
4504733	[R].RFVTPSEPVAHSR.[R]	1		733.2		3		494.932
18860916	[R].KPAAVLKPSDWEK.[S]	1		725.5		3		490.277
24430192	[R].QTVEADVNGLRR.[V]	2	1xDeamidated [N8]	737.9		3		453.572
55769583	[R].DALEQEVIELRR.[K]	2		729.9		3		490.935
530410341	[R].NTDQASMPENTVAQK.[L]	2	1xOxidation [M7]	742.8		2		825.376
530410341	[K].KLDAQVQELHAK.[V]	1		731.5		3		460.593
530415584	[K].HLPSTEPDPHVVR.[I]	1		740.3		3		495.26
12025678	[K].LVSIGAEEIVDGNAK.[M]	2		716.9		2		757.907
163792194	[K].YSTPTYTGGQSESHVQSASEDTVTER.[V]	1		668.1		3		939.752
66933005	[K].QKSDAEEDGGTVSQEEEDRKPK.[A]	1		711.1		4		616.287
160420317	[K].ATCAPQHGAPGPGPADASK.[V]	1	1xCarbamidomethyl [C3]; 1xCarbamidomethyl [N-Term]	652.7	27	3	3	597.281	597.281
197927448	[R].VLEEYSVPCAHAAHVTGLK.[I]	2	1xCarbamidomethyl [C9]	652.9		4		521.017
50980307	[R].FGMLDATDGPGTEDAALR.[M]	1	1xOxidation [M3]	663.1		2		926.922
63025188	[K].LIQPDHPQISQQVAASLEK.[N]	1		673.1		3		701.379
530383148	[R].IAQSEAELISDEAQADLALRR.[GN]	1		685.8		3		767.068
530381931	[K].EGLELPEDEEEKK.[K]	2		718.5		3		515.582
530367515	[K].DISDIEGEKDGIR.[K]	1		744.3		3		482.907
33469919	[K].RLHGLDEEAEQK.[L]	1		732.6		3		475.575
578812447	[K].EVQTNELKAEK.[A]	1		828.8		2		644.841
6005942	[R].DHFEEAMR.[F]	1		804.5		2		517.722
530381931	[R].NPDDITQEEYGEFYK.[S]	2		717.6		2		924.402
134142826	[R].QGLAETASPVAVSLR.[S]	1		738.3		2		749.914
22027538	[K].KDNDFIYHDR.[V]	2		719.8		3		441.542
30348954	[R].QTPLHIAVNK.[G]	1		707.7		2		560.827
530383148	[K].TQLNLLLDKLR.[S]	1		738.7		3		442.942
77777	[R].REVTDEDTR.[H]	1		830.9		2		560.765
530367515	[R].HIDMVEGDEGR.[M]	1		702.1		2		629.28
55769583	[R].KELLHNIQLLK.[I]	1		710.5		3		450.282
22027538	[K].DNDFIYHDRVPDLKDLDPIGK.[A]	1		743.9		4		622.064
50659095	[K].EAQELSQNSAIK.[Q]	1		713.2		2		659.336
6031192	[R].IQTQPGYANTLR.[D]	1		735.8		2		681.362
47132620	[R].NLDLDSIIAEVK.[A]	2		712.7		2		665.366
6005942	[K].MTNGFSGADLTEICQR.[A]	1	1xCarbamidomethyl [C14]; 1xOxidation [M1]	745		2		908.402
530391028	[K].PALPAGTEDTAK.[E]	1		711.8		2		585.804
530412176	[R].LASYLDKVR.[A]	1		839.9		2		532.809
578803148	[R].ETLVYLTHLDYVDTER.[I]	1		657.5		3		656.33
12025678	[R].RQFASQANVVGPWIQTK.[M]	1		665.4		3		644.015
530368768	[K].DTSFLGSDDIGNIDVR.[E]	1		653		2		862.41
187960100	[K].SFTNYSGGYSADHPVIK.[V]	1		662.9		3		614.96
194097350	[K].VLAVNQENEQLMEDYEK.[L]	3	1xOxidation [M12]	682.7		2		1034.48
578822169	[R].IINEPTAAAIAYGLDK.[K]	1		663.8		2		830.452
530410341	[R].TQLEELEDELQATEDAK.[L]	2		654.4		2		981.463
51100974	[K].TIPLYNLTGLSVSNGK.[D]	2		659.8		2		838.965
51100974	[K].TIPLYNLTGLSVSNGK.[D]	4	1xDeamidated [N14]	652.7		2		839.457
216548091	[R].TFSDTTHGSVPSDPLGR.[A]	1		668.6		3		591.952
578798428	[R].SVASVTWADGTTNVYR.[V]	1		668.5		2		863.923
25777602	[R].LVGSQEELASWGHEYVR.[H]	1		677.1		3		653.99
12025678	[K].DDPVTNLNNAFEVAEK.[Y]	1		689		2		888.426
578831328	[K].SYELPDGQVITIGNER.[F]	3		673.1		2		895.95
40807482	[K].ILTQDTPEFFIDQGHAK.[V]	1		659.8		3		653.998
194097350	[R].MVSDINNAWGCLEQVEK.[G]	2	1xCarbamidomethyl [C11]; 1xOxidation [M1]	659.9		2		1004.96
11559929	[R].ALQQYTLEPSEKPFDLK.[S]	1		677.8		3		669.686
29029559	[K].LLQTDDEEEAGLLELLK.[S]	1		686.3		2		965.008
530411491	[R].KFNALFAQGNYSEAAK.[V]	1		697.9		3		586.966
6005942	[K].NAPAIIFIDELDAIAPK.[R]	2		695.4		2		906.002
12025678	[K].RDHALLEEQSK.[Q]	2		717		3		442.565
124494247	[R].LLQFYAETCPAPER.[G]	3	1xCarbamidomethyl [C9]; 1xCarbamidomethyl [N-Term]	690.3	5	2	3	847.914	565.612
38569417	[R].LDVTTQTPLTPEQLR.[A]	1		696.3		2		856.465
30348954	[R].GHGEWAEAMLPTLGK.[V]	1		698.3		3		532.933
24638454	[K].VGEATETALTCLVEK.[M]	1	1xCarbamidomethyl [C11]	688.4		2		810.911
530410374	[K].VLQPHPVTPSDTETR.[W]	1		688.9		3		559.625
22027538	[K].LANQAADYFGDAFK.[Q]	4		665.3		2		765.865
530368014	[K].LLDPEDISVDHPDEK.[S]	2		686.6		3		574.613
51100974	[K].GIIAILDDACMNVGK.[V]	2	1xCarbamidomethyl [C10]; 1xOxidation [M11]	670.4		2		803.402
530371928	[R].NEGVATYAAAVLFR.[M]	2		678.3		2		741.391
530421960	[R].NSEEQPSGGTTVLQR.[L]	1	1xDeamidated [N1]	659.4		2		802.382
4504733	[R].WFQPVANAADAEAVR.[G]	2		686.2		2		822.911
50980307	[R].ENQELNAHNQELNNR.[L]	2		655.1		3		608.286
51100974	[K].FVVDGDTPLIENGK.[V]	5	1xDeamidated [N12]	651.3		2		752.88
530410341	[R].AVIYNPATQADWTAK.[K]	1		651.8		2		824.92
578810148	[K].SQGMASLNLPAVSWK.[M]	1	1xOxidation [M4]	692.3		2		802.909
530370925	[K].EEASGSSVTAEEAK.[K]	1		674.4		2		697.818
77777	[R].DSETFSTFLLDLFK.[L]	2		682.3		2		831.917
24638454	[R].VDQSILTGESVSVIK.[H]	1		680		2		787.936
530375936	[R].SVPSIHVPSPAVPK.[L]	2		666.4		3		472.273
77777	[K].IENRHEMLAVEPINELLR.[D]	12		701.4		3		726.057
530383148	[K].GTVIKVPLKVEQANNAR.[D]	1		720.1		4		460.022
77777	[K].WRTDDAPLGNLNSSTSFSSMHLDDYKDDDDK.[-]	2	1xPhospho [S]; 1xOxidation [M20]	724.9		4		911.13
38570142	[K].VAEQEMQLEPITDER.[V]	1		657.1		2		894.427
165905589	[R].STPAEDDSPGDSQVK.[S]	1		675.6		2		766.839
11559929	[R].QEIFQEQLAAVPEFR.[G]	1		694.4		2		902.965
612407827	[R].DQDLTQEIAMEHFVK.[K]	2	1xOxidation [M10]	683.9		3		607.289
38569417	[R].TNFYAEQGGQASDR.[G]	1		656.1		2		772.342
513788259	[R].EQLLGVQQHLSNTLK.[M]	1		655.8		3		569.984
530397182	[R].LLEVLSGEILPKPTK.[G]	1		654.7		3		546.334
29725607	[K].LTITSNPEMTFPGER.[I]	2	1xOxidation [M9]	699.2		2		854.914
51100974	[K].YIMQYIAAITNPSQR.[A]	8	1xOxidation [M3]	660.1		2		892.953
25777602	[R].SSTTSMTSVPKPLK.[F]	2		690.3		3		488.597
530421960	[R].HFALDAAATVAAQR.[D]	1		667.9		3		481.256
62899065	[R].TLSQPEASETEEQR.[S]	1		662.6		2		802.873
194097350	[K].LLETIDQLYLEYAK.[R]	1		687.9		2		856.462
25777602	[R].SSTTSMTSVPKPLK.[F]	2	1xOxidation [M6]	673.5		3		493.929
124494247	[R].RDQAVMISGESGAGK.[T]	2		665.8		3		502.584
21361682	[K].LSDQSANNNNVFTK.[K]	1		692.9		2		776.374
578803866	[R].VVKPPGQDLVVESLK.[S]	1		659		3		536.651
7705373	[R].SRPFTVAASFQSTSVKSPK.[T]	1	1xPhospho [S17]	749.3		3		702.352
530411822	[R].CSELKGQLGEAEGENLR.[L]	1	1xCarbamidomethyl [N-Term]; 1xCarbamidomethyl [C1]	749.8	70	3	3	630.64	630.64
530421960	[R].ILALEADMTKWEQK.[Y]	3	1xOxidation [M8]	703		3		564.627
530411491	[R].GQFSTDELVAEVEKR.[N]	1		706.5		3		569.956
578845918	[R].LSSGPEQITLEASSTEGHPGAPSPQHTDQTEAFQK.[G]	1	1xDeamidated [Q7]	740.8		4		916.687
134142826	[R].LPEMEPLVPR.[V]	1	1xOxidation [M4]	743.6		2		598.821
148612849	[K].FSLIDLAGNER.[G]	2		706		2		617.825
14043022	[K].LENDQIESLR.[Q]	1		741.7		2		608.812
52632381	[R].KLLTYEFVK.[Q]	1		711.5		2		570.837
194248072	[K].DAGVIAGLNVLR.[I]	2		713.4		2		599.351
45387945	[K].ISSNPNPVVQMSVGHK.[A]	2	1xOxidation [M11]	658.4		3		570.626
194248072	[K].ATAGDTHLGGEDFDNR.[L]	1		674		3		559.248
157388904	[R].ATDTINSQGQFPSYLETVTK.[D]	2		667.8		3		734.031
7705373	[K].GWSMSEQSEESVGGR.[V]	2		698.7		2		813.346
530421960	[R].MQNNEELPTYEEAK.[V]	1	1xOxidation [M1]	671.3		2		856.377
4503165	[K].MQHNVLVAEVTQQLK.[A]	1		675.8		3		579.982
578837857	[R].TATSLPVVNFGSPLR.[R]	1		672		2		779.932
51242945	[K].SELTDSASVLDNFK.[F]	1		698.2		2		763.372
578822169	[K].SQIHDIVLVGGSTR.[I]	2		661		3		494.607
578819699	[R].LPTPVLLPYKPQVIR.[A]	1		689.2		3		578.694
194097350	[R].ASFNHFDRDHSGTLGPEEFK.[A]	2		714.3		4		573.517
77777	[R].EFINSPFRDIYYRGQTALHIAIER.[R]	4		725.1		4		728.132
12025678	[K].TFTAWCNSHLR.[K]	1	1xCarbamidomethyl [C6]	793.4		2		696.828
530410341	[K].KFDQLLAEEK.[S]	2		840.6		2		610.829
19923142	[R].SSAYESLMEIVK.[N]	2		684		2		678.84
530410341	[K].SDLLLEGFNNYR.[F]	1		672.1		2		720.86
158937236	[R].VLGATLLPDLIQK.[V]	1		657.1		2		690.927
14043022	[K].NPEQVDLYQFMAK.[D]	1	1xOxidation [M11]	667.2		2		799.88
52632381	[R].EYTDVYPEIIER.[A]	2		660.6		2		763.873
6005942	[K].GVLFYGPPGCGK.[T]	2	1xCarbamidomethyl [C10]	661.1		2		626.313
530363512	[K].LGTGFNPNTLDK.[Q]	1		656.2		2		638.831
14043022	[R].GFVLQDTVEQLR.[C]	2		652.5		2		702.878
6005942	[R].WALSQSNPSALR.[E]	2		677.7		2		665.349
18860916	[R].GVGAEPLLPWNR.[M]	1		663.7		2		654.857
4504733	[R].AAVSAFPTDSLER.[D]	2		690		2		682.346
530368014	[R].EVDDLEQWIAER.[E]	1		695.4		2		751.86
578803148	[K].AVGHPFVIQLGR.[I]	1		669.2		3		431.919
331999954	[K].VDSLNDEINFLK.[V]	1		690.6		2		703.862
530413073	[R].QFQAQAFTEAFER.[E]	1		688.2		2		786.876
6912398	[R].LAEMSLEQDNIK.[Q]	1	1xOxidation [M4]	662.9		2		703.846
513788259	[K].TPPAAAVSPMQR.[H]	2	1xOxidation [M10]	670.2		2		621.319
578834357	[K].NAALDVEPIHAFR.[A]	1		658.4		3		484.925
194018511	[R].VDTLTGEVNFLK.[Y]	1		666.5		2		668.362
51100974	[R].RFEEALQTIFNR.[W]	4		663		3		508.604
51100974	[K].NSMIALVDNLASK.[E]	1	1xDeamidated [N1]	677.9		2		688.859
12025678	[R].ELPPDQAEYCIAR.[M]	10	1xCarbamidomethyl [C10]	666.9		2		781.37
530421960	[R].LQKVETEIQR.[V]	2		814.3		2		622.354
119395750	[R].GGSGGGGGGSSGGRGSGGGSSGGSIGGR.[G]	1	1xMethyl [R14]	687.1		3		698.648
42741679	[K].LGFVSGLINQGK.[V]	1		737		2		616.853
530411822	[K].GQLGEAEGENLR.[L]	1		720.1		2		636.812
19923142	[R].SSAYESLMEIVK.[N]	3	1xOxidation [M8]	663.4		2		686.837
513788259	[K].ATVASDQIEMNR.[L]	1	1xOxidation [M10]	679.3		2		675.819
6005942	[K].YEMFAQTLQQSR.[G]	2	1xOxidation [M3]	684.2		2		759.356
530381931	[R].TLTLVDTGIGMTK.[A]	3		670.5		2		675.371
4503165	[K].NNSGLSFEELYR.[N]	1		692.6		2		714.841
6005942	[K].YEMFAQTLQQSR.[G]	1		679.1		2		751.359
530412116	[R].TMQNTSDLDTAR.[C]	1	1xOxidation [M2]	660.2		2		684.806
530375143	[R].SGARPGQVLSSGR.[H]	2		690.2		3		424.565
14591928	[R].PAQPQEHPFASSR.[F]	1		654		3		484.572
45387945	[K].VLVALASEELAK.[G]	1		675		2		621.869
119395750	[K].SLNNQFASFIDK.[V]	3		652.8		2		692.349
14043022	[K].NPEQVDLYQFMAK.[D]	1		666.9		2		791.882
530394497	[R].QLQDDFAQLLQER.[E]	1		658.8		2		802.407
56786157	[K].QQPIISLQPAPTK.[G]	1		661.6		2		710.911
338968930	[R].GPDNSMGFGAER.[K]	1	1xOxidation [M6]	679.3		2		627.264
578814795	[R].NQTNLPTENVDK.[M]	1		655.8		2		686.839
578816774	[K].TILPGGVADQHGR.[L]	1		666.7		3		440.905
578810148	[K].QIIVDPLSFSEER.[F]	2		653.2		2		766.902
7705415	[R].NDELTSLAEETR.[A]	1		684.5		2		689.329
29725607	[R].VFLALVEEVEDR.[G]	1		653.8		2		709.881
12667788	[K].VIQYLAYVASSHK.[S]	1		687		3		493.605
6005942	[R].IVSQLLTLMDGLK.[Q]	1		672.2		2		715.919
157266328	[K].LVTAGGGQILSR.[K]	1		660		2		586.344
4503165	[R].KNNSGLSFEELYR.[N]	2		669.2		3		519.596
375298717	[R].ILPVAASYSAVTR.[F]	1		684.3		2		674.386
194097350	[R].LSNRPAFMPSEGR.[M]	3	1xOxidation [M8]	652		3		493.246
41281911	[R].AAQVAQDEEIAR.[L]	1		690.4		2		650.829
530391028	[K].AGALNSNDAFVLK.[T]	1		684.7		2		660.352
7705373	[K].SKGNYDEGFGHRPHK.[D]	3		753.7		3		576.945
124494247	[K].RPETVATQFK.[M]	1		825.3		2		588.823
77777	[R].VVELNKNSNPDEVVVPLDSMGNPR.[C]	2	1xPhospho [S8]	654.7		3		901.434
409264581	[R].ASVAAQQQEEARR.[S]	1		714.2		3		481.914
27477136	[R].VALVNDSLSDVTSTTSSR.[V]	1		659.1		2		926.47
530375143	[K].LLSDLSVDSAR.[C]	1		714.2		2		588.317
19923142	[K].YLEVVLNTLQQASQAQVDK.[S]	1		673.8		3		716.383
51100974	[K].RPLTAATLFK.[N]	2		765.6		2		559.34
530410341	[R].QLEEAEEEATR.[A]	1		842.8		2		652.802
77777	[R].TDDAPLGNLNSSTSFSSMHLDDYKDDDD.[K]	1	1xOxidation [M18]	762.9		3		1031.09
194363771	[R].GPDPAAAPYSTQK.[S]	1		687.7		2		651.819
530422485	[K].DASGQPIFNASAK.[H]	1		695.1		2		653.325
530413073	[R].LTEQELHDVSEK.[L]	1		666.4		3		476.572
58530840	[R].GAGSIAGASASPK.[E]	2		674		2		537.283
55555; 22222; 22547180; 77777	[R].CDGHQQGYPR.[KR]	6	1xCarbamidomethyl [C1]; 1xCarbamidomethyl [N-Term]	684.1	63	3	2	406.509	609.26
530376799	[K].ALQEGDLASSR.[G]	1		665.6		2		573.791
77777	[K].LTGTYSIMIQK.[I]	14	1xOxidation [M8]	685.7		2		635.839
29725607	[K].ASQNLVVLAR.[E]	1		687.3		2		535.82
22027538	[R].YYDQICSIEPK.[F]	2	1xCarbamidomethyl [C6]	687.5		2		708.329
7705373	[K].SSAIVEIFSK.[Y]	2		656.6		2		540.801
124494247	[R].NPQSYLYLVK.[G]	4		674.1		2		612.835
331999954	[R].GAFSSVSMSGGAGR.[C]	1	1xOxidation [M8]	703.4		2		643.793
7705415	[K].LTEVHEELQK.[K]	2		794.4		2		613.325
578822169	[K].LDKSQIHDIVLVGGSTR.[I]	2		704.8		3		613.343
578810148	[R].AIMAQLPQEQK.[A]	1	1xOxidation [M3]	675.8		2		636.834
578845918	[K].GIQEAQVELQK.[A]	1		650.5		2		621.838
530410341	[R].ALEQQVEEMR.[T]	1		692.3		2		616.8
51100974	[R].LMYNSSNPVLK.[N]	4	1xOxidation [M2]	678		2		641.329
38570142	[R].QAFEADIAAGK.[F]	1		685.5		2		560.785
14043022	[K].ITQDIFQQLLK.[R]	2		652.3		2		673.887
6005942	[K].GDDLSTAILK.[Q]	1		675.9		2		516.783
31541941	[R].SFDDPIVQTER.[I]	1		665.6		2		653.818
29029559	[K].SANVNEFPVLK.[A]	1		660.6		2		609.33
24430192	[R].QRPSEIKDYSPYFK.[T]	2		746.8		3		586.633
578810148	[K].ALKPEVDKLNIMAAK.[R]	2	1xOxidation [M12]	737		3		552.983
14043022	[R].HGNQYIQVNEPWKR.[I]	1		740.8		3		590.301
55769583	[K].QLTETYEEDRK.[N]	3		700.4		3		471.228
530368014	[R].KHYASEEIKEK.[L]	1		756		3		454.573
530410374	[R].ALEDITASIAMAVIQQK.[M]	2	1xOxidation [M11]	689.8		3		606.661
9966881	[K].TVVEALFQR.[D]	2		715.6		2		531.801
530409932	[R].KGVEFPMADLDALSPIHTPQR.[S]	1	1xOxidation [M7]	621.6		4		585.302
22027538	[K].AVQADGQVKECYQSHR.[D]	1	1xCarbamidomethyl [C11]	715.7		3		625.963
5031579	[K].QFQLYEEPDTK.[L]	1		690.2		2		699.332
7705373	[R].SNTENLSQHFR.[K]	1		651.4		3		444.881
124494247	[K].VSSINDKSDWK.[V]	3		845.9		2		639.82
55769583	[R].LDNQLAFQQK.[D]	2		716.6		2		602.82
29725607	[R].TVATLSILGTR.[R]	1		724.8		2		566.34
29725607	[K].LGSAGGTDFSMK.[Q]	1	1xOxidation [M11]	703.7		2		593.774
513788259	[K].LRSDLDEKETER.[S]	1		833.6		3		497.587
124494247	[R].PQDGVAVLVR.[H]	1		718.9		2		527.306
124494247	[R].DQAVMISGESGAGKTEATK.[R]	1		690		3		627.307
4757732	[R].ALGTEVIQLFPEKGNMGK.[I]	1	1xOxidation [M16]	659.2		3		650.012
30348954	[R].ILDSAPTGIKHDGTMCDTCR.[Q]	1	2xCarbamidomethyl [C16; C19]	683.9		4		562.76
51100974	[K].VIGFKPEEIQTVYKILAAILHLGNLK.[F]	1	1xDeamidated [Q10]	765.9		4		727.932
134142826	[R].MLQQQEQLR.[A]	2	1xOxidation [M1]	670.5		2		595.303
530415148	[R].TLSDYNIQK.[E]	5		650.8		2		541.28
530383148	[K].SDPDHLAELVKR.[V]	1		744		3		460.581
29826321	[R].SLVQGELVTASK.[A]	1		732.2		2		616.348
55769583	[K].QLTETYEEDRKNYSEVQIR.[C]	1		700.4		3		801.059
47132620	[R].NKLNDLEEALQQAK.[E]	1		701.5		3		538.621
530410341	[R].ELEAELEDERK.[Q]	1		757.4		3		454.225
530400275	[R].YETSSTSAGDRYDSLLGR.[S]	1		671.9		3		659.976
513788259	[R].SDMKETIFELEDEVEQHR.[A]	1	1xOxidation [M3]	695.2		4		563.51
18426915	[R].LREDENAEPVGTTYQK.[T]	3		763.1		2		925.45
156766045	[K].SLLEIQQEEAR.[Q]	1		731.5		2		658.347
134142826	[R].MLQQQEQLR.[A]	1		678.7		2		587.305
55956899	[R].QGVDADINGLR.[Q]	2	1xDeamidated [N8]	742.5		2		579.791
578817799	[R].CNSLEEIK.[A]	1	1xCarbamidomethyl [C1]; 1xCarbamidomethyl [N-Term]	761.4	49	2	2	496.74	496.74
50980307	[R].EGYVLQATCER.[G]	1	1xCarbamidomethyl [C9]	720		2		663.312
25777602	[K].DTSLYRPALEELRR.[Q]	2		758.3		3		573.645
124494247	[R].HLGYKPEEYK.[M]	5		801.1		2		632.322
77777	[R].TDDAPLGNLNSSTSFSSMHLDDYK.[D]	1		640		3		872.391
145386517	[R].EAQGNSSAGVEAAEQRPVEDGER.[G]	1		648.8		3		796.034
530386137	[K].ESLDPNTSYGEPYQHNTPLHYAAR.[H]	1		646.8		4		690.822
7705373	[K].EGHSLEMENENLVENGADSDEDDNSFLK.[Q]	1	1xOxidation [M7]	639		3		1051.77
12025678	[K].LASDLLEWIR.[R]	2		701.8		2		608.34
332688210	[R].TVQPVAMGPDGLPVDASSVSNNYIQTLGR.[D]	1	1xOxidation [M7]	636.5		3		1001.5
530383148	[K].EGLGVNEVHYVDNQDCIDLIEAK.[L]	1	1xCarbamidomethyl [N-Term]; 1xCarbamidomethyl [C16]	637.5	5	3	3	877.418	877.418
578799591	[K].ELSVQNQDLIEK.[N]	1		661.9		2		708.372
578810148	[K].IAEQVASFQEEK.[S]	2		694.1		2		689.845
157388904	[K].DILAPNLQWHAGR.[T]	1		680.5		3		497.6
157388904	[R].LLPGLEADSKPGR.[R]	1		657		3		451.589
190194355	[R].HLEVISGQK.[L]	1		808.7		2		505.785
33239445	[K].GTQGVVTNFEIFR.[M]	1		680.8		2		734.384
154354964	[K].VVSQYHELVVQAR.[D]	1		697.6		3		509.948
142976686	[K].SASLDVEPIYTFR.[A]	1		669.9		2		749.384
33383237	[R].EQLAYLESEEFQK.[I]	1		671.7		2		807.39
578830088	[R].LDLPDLPLSDILK.[G]	1		694.4		2		726.423
124494247	[K].SEQEEYEAEGIAWEPVQYFNNK.[I]	1		644.1		3		887.398
530415148	[K].AKIQDKEGIPPDQQR.[L]	41		700.1		3		574.976
530381931	[K].EGLELPEDEEEKKK.[M]	2		721.6		3		558.281
4826998	[R].LFVGNLPADITEDEFKR.[L]	1		670.9		3		655.342
58530840	[K].NLPLADQGSSHHITVK.[I]	1		671.5		3		572.973
530383148	[K].AGSMKDPLLDDHGDFIR.[M]	1	1xOxidation [M4]	657.7		4		476.481
88759348	[K].SSQGSEFLEEPDKLEEK.[T]	1		682.5		3		651.309
578817799	[K].ADVVESWIGEKENSLK.[T]	1		698.7		3		601.976
55769583	[K].SERDALEQEVIELR.[R]	1		698.2		3		562.96
12667788	[K].IAQLEEQLDNETKER.[Q]	1		667		3		605.974
29029559	[R].IVEDEPNKICEADR.[V]	1	1xCarbamidomethyl [C10]	661.3		3		563.27
19923142	[K].TVSPDRLELEAAQK.[F]	2		663.1		3		519.614
530411822	[R].LEADMALAKEESEK.[A]	1		694.8		3		521.924
530368014	[R].VHLENMGSHDIVDGNHR.[L]	2	1xOxidation [M6]	672.3		4		487.229
308193328	[K].RKPGTLQDQHFSQANR.[E]	1		667.5		4		471.496
578834952	[K].MLDAEDIVGTLRPDEK.[A]	1	1xOxidation [M1]	800.4		3		606.637
117168248	[R].LESEGSPETLTNLRK.[G]	1		680.4		3		558.628
530383148	[R].ELFESSTNNNKDTK.[Q]	2		661.9		3		542.925
530400275	[R].SYLTPVRDEESESQR.[K]	1		672.6		3		599.287
21361682	[K].LSDQSANNNNVFTKK.[T]	1		664.3		3		560.617
530363512	[K].IDISPAPENPHYCLTPELLQVK.[L]	1	1xCarbamidomethyl [C13]	633.7		3		845.436
4502027	[K].CCTESLVNR.[R]	1	2xCarbamidomethyl [C1; C2]	715.7		2		569.752
18426902	[R].NHQGPLPPVPLHLR.[N]	2		676.4		3		525.635
530375936	[R].RISHEGSPVKPVAIR.[E]	1		685.4		4		412.243
154354964	[K].EVAGAKPHITAAEGK.[L]	1		663.9		3		493.604
153792590	[K].DQVANSAFVER.[L]	1		698.9		2		618.303
29725607	[R].LDQAVLDLQR.[C]	2		709.8		2		585.827
56786157	[R].QLDEVVSENQR.[L]	1		718.5		2		658.826
375298717	[K].LTEDKETLQYLQQNAK.[E]	1		667.3		3		641.333
77777	[R].SGEMVTVGKSSDGTPDR.[R]	1		688.1		3		574.937
154354964	[K].TSSAETPTIPLGSAVEAIK.[A]	1		694.8		2		936.5
30348954	[R].DTLFGPCGHIATCSLCSPR.[V]	1	3xCarbamidomethyl [C7; C13; C16]	669.8		3		716.991
148528975	[R].DRPLSAENPGGEPEAPGEGGPAPEPR.[A]	1		647.6		3		861.74
530396371	[R].GQQQQQQQQGAVGHGYYMAGGTSQK.[S]	1		629.7		3		889.077
14165258	[K].GSIGQYIQDR.[S]	1		710.2		2		568.788
530402218	[K].GLNTDELGQKEEAK.[N]	1		691.8		3		511.258
29725607	[R].PATPGASSVEQLRK.[E]	1		666.8		3		480.931
530410341	[K].NSLQEQQEEEEEARK.[N]	1		675.7		3		616.285
6005942	[R].IVSQLLTLMDGLKQR.[A]	1		674		3		572.334
530381931	[K].LGIHEDSTNR.[R]	1		778.2		2		571.284
409264581	[K].KYDIYFADGK.[V]	2		769		2		610.303
4504897	[K].GINSSNVENQLQATQAAR.[K]	1		644		2		950.977
530421539	[R].NEEDAAELVALAQAVNAR.[A]	2		612.2		2		942.477
394582093	[K].IIKPVLTQESATYIAEEYSR.[L]	2		616.8		3		771.078
4503483	[R].GHVFEESQVAGTPMFVVK.[A]	1	1xOxidation [M14]	634.6		3		659.996
119226260	[R].QEQVTAAVAHAVEQQMQK.[L]	1		613.8		3		666.002
308193328	[K].LAALGGGAGPGAAEPEQR.[V]	1		639.6		2		811.419
530396371	[R].STQPQQNNEELPTYEEAK.[A]	2		617.2		2		1053.49
68509926	[R].HQSFVLVGETGSGK.[T]	1		663.1		2		723.372
578810148	[K].LIEVANLACSISNNEEGVK.[L]	2	1xCarbamidomethyl [N-Term]; 1xCarbamidomethyl [C9]	619.9	17	2	3	1030.52	687.349
530391028	[R].VHVSEEGTEPEAMLQVLGPK.[P]	2	1xOxidation [M13]	640.8		3		722.696
116534898	[R].ATQFTGATGAIMTTETTK.[T]	1	1xOxidation [M12]	633.1		2		923.448
256223453	[R].HYTGPGDQTVNPQNGFVR.[N]	2	1xDeamidated [N14]	635.5		3		663.313
530391028	[R].VHVSEEGTEPEAMLQVLGPK.[P]	1		631.3		3		717.364
221316632	[K].EAGELKPEEEITVGPVQK.[L]	1		605.7		3		651.677
578798428	[K].LRPDGSEVASAAPAPGPPR.[Q]	1		649.6		3		615.659
134142826	[K].ESPPTVDSTQQPNPLPLR.[L]	2		614.6		2		988.508
156766045	[R].VPFSPGPAPPPHMGELDQER.[L]	1	1xOxidation [M13]	639.6		3		725.35
212549553	[K].VLAGETLSVNDPPDVLDR.[Q]	1		631.4		2		955.498
77777	[K].VCNEDQTNCTVPTYPSCR.[D]	2	3xCarbamidomethyl [C2; C9; C17]; 1xDeamidated [Q/N]	613.6		2		1101.45
578815323	[R].IIEDGDGAGAETPVIENR.[S]	2		621.9		2		928.456
12025678	[R].TIPWLEDRVPQK.[T]	3		664.8		3		494.609
77777	[R].TGNMREFINSPFR.[D]	5	1xOxidation [M4]	684.7		3		528.925
530400275	[R].LASTSDIEEKENR.[D]	1		697.7		3		497.915
5454140	[R].ASLISAVSDKLR.[W]	2		673.4		3		420.582
55769583	[K].DLEHRKDQVTQLSQELDR.[A]	1		825.2		3		737.378
148664226	[R].AHYTHSDYQYSQR.[S]	2		661.1		3		552.578
578802413	[R].TPLTSADEHVHSK.[L]	1		688		3		474.572
15431310	[R].MSVEADINGLRR.[V]	2	1xDeamidated [N8]; 1xOxidation [M1]	657.1		3		459.898
55769583	[R].QKQLEETNLQLR.[E]	2		679.1		3		500.611
77777	[R].TGNMREFINSPFR.[D]	1		676.3		3		523.593
530421960	[R].NLRQELEGCYEK.[V]	3	1xCarbamidomethyl [C9]	685.4		3		513.581
578810148	[K].HVNPVQALSEFK.[A]	2		685.6		2		684.867
578817799	[K].LQIASDENYKDPTNLQGK.[L]	1		692.6		3		678.677
530368768	[R].LLVQHEINTLR.[A]	1		721.7		2		668.391
530410341	[R].ADMEDLMSSKDDVGKNVHELEK.[S]	1		697.4		4		623.293
148664226	[R].IQEQVQQTLAR.[K]	1		733.1		2		657.362
155969697	[K].YEELQVTAGR.[H]	1		702.6		2		583.297
7705373	[R].SKEGHSLEMENENLVENGADSDEDDNSFLK.[Q]	2	1xDeamidated [N17]; 1xOxidation [M9]	616.5		4		843.11
119395750	[R].NKYEDEINKR.[T]	2	1xDeamidated [N]	718.1		3		437.217
530375143	[K].QLQHDPAPAHTSIMSYLNK.[L]	1		635.3		4		538.521
77777	[R].LFPDSNLEAVLNNDGLSPLMMAAK.[T]	13	1xOxidation [M]	603		3		859.43
22027538	[K].FLTALAQDGVINEEALSVTELDR.[V]	1		623.3		3		835.434
61744477	[K].ADLLLSTQPGREEGSPLELER.[L]	1		617		3		770.736
6005942	[R].ERQTNPSAMEVEEDDPVPEIR.[R]	1		632.9		3		814.38
134142826	[R].SDISDQEEDEESEGCPVSINLSK.[A]	2	1xCarbamidomethyl [C15]; 1xCarbamidomethyl [N-Term]	623.8	26	3	3	856.369	856.369
27477136	[K].SGTQDIQPGPLFNNNADGVATDITSTR.[S]	1		646.1		3		930.449
530375936	[R].NVENFLEACRK.[I]	2	1xCarbamidomethyl [C9]	684.9		3		460.563
530391028	[K].AGKEPGLQIWR.[V]	3		660.5		3		418.903
394582093	[R].SEDESETEDEEEKSQEDQEQK.[R]	1		632.6		3		843.335
7705373	[K].MEQKENVPPGPEVCITHQEGEK.[I]	1	1xCarbamidomethyl [C14]; 1xOxidation [M1]	640		4		638.799
12025678	[K].NVNVQNFHISWK.[D]	2		694.9		2		743.383
194018511	[R].SLDLDSIIDAVR.[T]	1		716.1		2		658.856
578814795	[K].LGETTLEEWKR.[R]	1		698.4		3		454.574
50980307	[K].THNVHVEIEQR.[W]	1		688.3		3		454.569
194097350	[R].RDQALTEEHAR.[Q]	1		688.7		3		442.557
9943848	[K].SPEKIEEVLSPEGSPSKSPSK.[K]	1	1xPhospho [S16]	672.6		3		764.704
578803866	[K].VALPTNTTSSRPR.[T]	1		665.9		3		467.26
24234688	[R].QAASSLQQASLK.[L]	1		663.2		2		616.336
578819259	[R].LPVTLSSAGPVAPR.[D]	1		672.8		2		682.898
134142826	[K].LMQDLDNNSITVK.[Q]	1		672.7		2		745.88
134142826	[K].IEATGVIQSCAK.[E]	1	1xCarbamidomethyl [C10]	695		2		638.833
119395750	[R].TNAENEFVTIK.[K]	2		724.2		2		633.322
4758032	[K].GVNCIDYYSGGDKPYLISGADDR.[L]	1	1xCarbamidomethyl [C4]; 1xCarbamidomethyl [N-Term]	625.4	13	3	3	845.721	845.721
55769583	[K].NQMALDLEQLLNHREELAAMK.[Q]	1	1xOxidation [M3]	641.4		4		621.564
33469919	[R].TSVLAAANPIESQWNPK.[K]	1		624.9		2		913.476
578819699	[K].AIFQEVHVQSLPQVDR.[H]	1		631.6		3		622.667
47933339	[R].TAATSVPAYEPLDSLDR.[R]	1		646.2		2		903.45
12025678	[R].ISIEMNGTLEDQLSHLK.[Q]	2	1xOxidation [M5]	626.2		3		648.663
7705373	[R].KGWSMSEQSEESVGGR.[V]	3	1xOxidation [M5]	617.3		3		590.597
29029559	[R].AADEEAFEDNSEEYIR.[R]	1		621.6		2		944.398
222136639	[K].IYGADDIELLPEAQHK.[A]	1		612.3		3		604.644
7705373	[K].NENEEILERPAQLANAR.[E]	2		611.8		3		656.336
119395750	[R].THNLEPYFESFINNLR.[R]	1		627.1		3		665.331
119395750	[K].KQISNLQQSISDAEQR.[G]	1		645.9		3		615.654
32967311	[R].VLEDDPEATYTTSGGK.[I]	1		636.2		2		841.892
51100974	[K].SPQIFDDERCR.[H]	2	1xCarbamidomethyl [C10]	663.8		3		474.885
12025678	[K].VLAVNQENEHLMEDYEK.[L]	1		638.3		3		687.658
530375936	[R].NQLSTLPVHLCNLPLK.[V]	1	1xCarbamidomethyl [C11]	625.3		3		616.345
31541941	[R].QLGQDLLNSYIENEGK.[M]	1		610.5		2		910.955
83700233	[R].TEPTAQQNLALQLAEK.[L]	1		648.7		2		877.968
4758032	[R].GSNNVALGYDEGSIIVK.[L]	1		642.8		2		868.446
578808218	[K].ITQQGTDPLVLAVQSK.[E]	2		644.4		2		849.475
148612849	[R].FDYAFDDSAPNEMVYR.[F]	3	1xOxidation [M13]	615		2		978.409
578802413	[K].QTSSTPSSLALTSASR.[I]	1		632.4		2		797.408
530400275	[K].ITTGSSSAGTQSSTSNR.[L]	1		646.4		2		821.388
14043022	[R].ALTHIDHSLSR.[Q]	1		655.3		3		417.226
66933005	[R].KPEDWDERPK.[I]	1		658.6		3		433.882
51100974	[K].FVVDGDTPLIENGK.[V]	3		647.5		2		752.388
530421960	[R].MQNNEELPTYEEAK.[V]	1		612.9		2		848.38
8051636	[R].LAQVSPELLLASVR.[R]	1		629		2		748.446
6005942	[R].LGDVISIQPCPDVK.[Y]	1	1xCarbamidomethyl [C10]; 1xMethyl [K14]	639.3		2		777.914
29029559	[K].NLFEDQNTLTSICEK.[V]	1	1xCarbamidomethyl [C13]	603.6		2		906.428
197927448	[R].GSVLLFPSRPGLLK.[D]	2		645		3		495.305
6005942	[R].VINQILTEMDGMSTK.[K]	6	1xOxidation [M]	618		2		848.419
45387945	[R].SSSSLLASPGHISVK.[E]	1		604.4		3		490.604
51100974	[K].GIIAILDDACMNVGK.[V]	1	1xCarbamidomethyl [C10]	611.3		2		795.405
578822169	[K].NQVAMNPTNTVFDAK.[R]	1	1xOxidation [M5]	647		2		833.399
124494247	[K].NGHLAVVAPR.[L]	1		743.5		2		517.299
331999954	[K].QLDTLGNDKGR.[L]	1		712.7		3		406.214
194248072	[R].LVNHFVEEFK.[R]	2		753.4		2		631.332
154146218	[R].TMEAPYFLPEHIFR.[D]	1	1xOxidation [M2]	613.2		3		589.624
19923142	[K].LAATNALLNSLEFTK.[A]	2	1xDeamidated [N]	609.6		2		803.938
530368014	[R].FQIQDISVETEDNK.[E]	1		621.5		2		833.402
45643123	[K].AVANESGLNFISVK.[G]	1		618.6		2		724.891
19923142	[R].AAVENLPTFLVELSR.[V]	3		646.1		2		829.959
6005942	[R].VINQILTEMDGMSTK.[K]	1		645.8		2		840.421
18426915	[K].YVLINWVGEDVPDAR.[K]	3		649.4		2		873.446
23510448	[K].QPAEHLQLLEEAAK.[E]	1		641.3		3		526.283
612407827	[R].TFYEDEMASHLDSK.[F]	1	1xOxidation [M7]	604.3		3		563.575
578845918	[K].AVPVPNMTPSGVGR.[E]	1	1xOxidation [M7]	622		2		699.364
578818565	[R].SLYASSPGGVYATR.[S]	1		624.3		2		714.859
19718766	[R].NLVNDDDAIVAASK.[C]	1		613.4		2		722.867
38570142	[R].VYESIGQYGGETVK.[I]	1		627.4		2		765.377
530381931	[K].HSQFIGYPITLYLEK.[E]	3		646.9		3		603.658
530368768	[R].ELLQSFDSALQSVK.[S]	1		628.7		2		782.914
8922665	[R].AVASQPDSVDAAER.[A]	1		633.3		2		708.342
119395754	[R].VSLAGACGVGGYGSR.[S]	1	1xCarbamidomethyl [C7]; 1xCarbamidomethyl [N-Term]	603.9	7	2	2	705.844	705.844
131412225	[K].MIGFPSSAGSVSPR.[S]	1	1xOxidation [M1]	632.7		2		704.849
153792590	[K].HSQFIGYPITLFVEK.[E]	3		609.4		3		593.655
38202257	[R].LSFQHDPETSVLVLR.[K]	1		645.6		3		580.981
12667788	[K].VSHLLGINVTDFTR.[G]	1		648.9		3		524.623
578812447	[K].VTLLDGTEYSCDLEK.[H]	1	1xCarbamidomethyl [C11]	629.7		2		871.912
578817799	[R].HQEHKGEIDAHEDSFK.[S]	1		719		4		477.473
530410341	[R].ELEAELEDER.[K]	1		664.7		2		616.786
21361831	[K].VFSLIQQAVTR.[Y]	1		657		2		631.367
134142826	[R].ALYALQDIVSR.[H]	2		697.6		2		624.851
54112121	[R].FLAVGLVDNTVR.[I]	1		673.1		2		652.372
530419244	[R].LLTSFTSQAVDR.[T]	1		656.5		2		669.357
223005859	[K].NLTENQEALAK.[E]	1		668.5		2		615.82
47132620	[R].TAAENDFVTLK.[K]	1		694.9		2		604.812
530399720	[K].ENAGEDPGLAR.[Q]	1		698.5		2		564.768
51100974	[K].NSMIALVDNLASK.[E]	1		691.5		2		688.366
530421960	[R].NSQPHSPTSSLTSGGSLPLLQSPPSTRLSPAR.[H]	1	2xPhospho [S9; S25]	646		4		855.16
4758528	[K].ALQNAVTTFVNR.[M]	1		650.7		2		667.365
124494247	[R].VVHQNHGER.[N]	1		752.7		2		538.273
194097350	[R].KDDPLTNLNTAFDVAEK.[Y]	2		640.1		3		630.986
530368014	[R].SQNIVTDSSSLSAEAIR.[Q]	1		617.4		2		889.449
332688210	[K].TPAILEASAGAIQNLCAGR.[W]	2	1xCarbamidomethyl [C16]	605.7		3		638.335
148664226	[K].IMAISAGDAYASNK.[A]	1		622.4		2		706.347
530383554	[K].LQPLSPVPSDIEISR.[G]	1		629		2		825.956
154091020	[R].SVASIHVPSPAVPK.[L]	2		641.1		3		463.601
14043022	[K].NNSELLNNLGNFINR.[A]	2		601.2		2		866.442
578824728	[R].GCALQCAILSPAFK.[V]	1	2xCarbamidomethyl [C2; C6]	632.2		2		768.389
212549553	[K].VLQDMGLPTGAEGR.[D]	1	1xOxidation [M5]	630.3		2		730.364
148664226	[K].IMAISAGDAYASNK.[A]	1	1xOxidation [M2]	610.4		2		714.345
55555; 22222; 77777	[K].FKDWAYGPVYSSLYDLSSLDTCGEEASVLEILVYNSK.[I]	2	1xCarbamidomethyl [C22]; 1xDeamidated [N35]; 1xCarbamidomethyl [N-Term]	633.8	36	3	3	1407.67	1407.34
24430192	[R].QTVEADVNGLRR.[V]	1		708.8		3		453.244
6005942	[K].VVETDPSPYCIVAPDTVIHCEGEPIK.[R]	1	2xCarbamidomethyl [C10; C20]	643.7		3		975.804
578812447	[K].VEVKEEKPSVSKEEKPSVSK.[V]	2		709.2		4		561.558
18426915	[R].LKEQSIFGDHRDEEEETHMK.[K]	2	1xOxidation [M19]	736.4		4		619.287
153945728	[R].TPEEGGYSYDISEK.[T]	1		658.8		2		787.847
530373128	[R].ENVLLSSELQR.[Q]	1		680.8		2		644.348
23510448	[R].CSVLAAANSVFGR.[W]	1	1xCarbamidomethyl [C1]; 1xCarbamidomethyl [N-Term]	602	58	2	2	676.343	676.343
224589127	[R].ALLANALTSALR.[L]	1		640.5		2		607.367
385298678	[R].VLSGTIHAGQPVK.[V]	2		628.3		3		436.254
42558250	[K].YQEVTNNLEFAK.[E]	1		614.8		2		728.36
578810148	[R].NAGNEQDLGIQYK.[A]	1		633.7		2		725.352
156071459	[R].YFPTQALNFAFK.[D]	2		614		2		723.875
8051636	[K].DGPVGFADFVYK.[H]	1		642.5		2		657.822
530410374	[R].IFIQTLEANACR.[E]	1	1xCarbamidomethyl [C11]	645.5		2		718.372
18426902	[R].ESYDAPPTPSGAR.[L]	1		621.4		2		674.313
578821553	[K].GPNSALVQQLIK.[D]	1		633.5		2		634.372
578808218	[K].SGTSSPQSPVFR.[H]	1	1xPhospho [S8]	604.7		2		665.295
55769583	[K].KNILAEELSTNK.[N]	2		612.3		3		453.921
530421272	[R].LAQPAPELAVFQK.[E]	1		618.7		2		706.401
530401512	[K].ELQGQNVEAVDPR.[G]	1		640.1		2		727.866
61744477	[R].LLTSFLPAQLLR.[L]	1		601.8		2		686.422
530406711	[R].NLQQELETQNQK.[L]	1		615.5		2		736.871
31541941	[K].VLATTFDPYLGGR.[N]	1		643.3		2		705.375
530411491	[R].NLQNLLILTAIK.[A]	1		607.5		2		677.427
221316632	[R].NVTVQPDDPISFMQLTAK.[N]	1		609.8		2		1002.51
22222	[R].VVELNRNSNPDEVVVPLDSMGNPR.[C]	1	1xDeamidated [N7]; 1xOxidation [M20]; 1xDimethyl [R6]	628.8		3		899.117
530412176	[K].TIDDLKNQILNLTTDNANILLQIDNAR.[L]	1		633.2		3		1018.21
530371928	[R].NLALCPANHAPLR.[E]	1	1xCarbamidomethyl [N-Term]; 1xCarbamidomethyl [C5]	637	8	3	3	482.926	482.926
4826998	[R].GMGPGTPAGYGR.[G]	1	1xOxidation [M2]	623.9		2		568.761
17978485	[M].ASILDEYENSLSR.[S]	1	1xAcetyl [N-Term]	604.7		2		769.87
530411822	[R].VAQAQAQHELEIK.[K]	1		644.6		3		488.932
29725607	[R].GAVVVLNMVEASR.[E]	1	1xOxidation [M8]	626.1		2		680.866
530383148	[K].LVGILDILDEENR.[L]	1		600.3		2		749.909
4504733	[R].AIGDGEDEMLFTR.[R]	1	1xOxidation [M9]	603.8		2		735.332
84000432	[R].SPSSLLIANLHLQ.[-]	1		608.3		2		696.896
296317244	[R].ALTLGALTLPLAR.[L]	1		615.9		2		655.414
29725607	[R].ASFITANGVSLLK.[D]	1	1xDeamidated [N7]	644.7		2		661.372
578817799	[R].SQLLGSAHEVQR.[F]	1		628.5		3		442.237
530424559	[R].SSLDNIEMAYAR.[Q]	1	1xOxidation [M8]	629.7		2		693.322
45387945	[R].GANTHLSTFSFTK.[V]	1		610.5		3		470.905
12025678	[R].LSNRPAFMPSEGK.[M]	7	1xOxidation [M8]	626.8		3		483.91
19923142	[K].SDYDMVDYLNELR.[E]	1		627.3		2		816.864
148664211	[K].GADDAADADTAIINAEGGQNNSEEKKEYFI.[-]	1		643.7		3		1052.81
22027538	[K].TMQGSEVVNVLK.[S]	1		625.8		2		652.848
8051636	[K].YSELTTVQQQLIR.[E]	1		607.6		2		789.929
5453998	[K].AFAVGVQQVLLK.[V]	1		601		2		636.888
19718766	[K].EFVNLYSDYILNK.[S]	1		646.8		2		809.412
7705373	[R].LRSPPEALVQGR.[Y]	3		672.5		3		441.589
42741679	[R].DLNQNVSSFQR.[K]	1		660.9		2		654.321
17978479	[R].SGEQVPLLLK.[M]	1		685.4		2		542.325
190194355	[K].SEANATQLLR.[H]	1		656.9		2		551.797
77777	[R].SGEMVTVGK.[S]	23	1xOxidation [M4]	666.3		2		462.229
530421594	[R].VVIQSNDDIASR.[A]	1		625.4		2		658.843
530411491	[K].IVLDNSVFSEHR.[N]	1		616.4		3		472.58
530371928	[R].TMQNTNDVETAR.[C]	1		637.7		2		690.314
578837857	[R].LAPLGPLNPSYK.[S]	1		627.3		2		635.363
4757732	[K].LNDGSQITYEK.[C]	1		634.8		2		634.312
530381931	[K].EQVANSAFVER.[V]	1		648.7		2		625.313
530381931	[K].EDQTEYLEER.[R]	1		649.7		2		656.289
50659095	[K].TFSFAIPLIEK.[L]	2		614		2		633.361
530368014	[R].LILEVHQFSR.[D]	2		604.6		3		414.572
69354671	[K].STLLLLLTGK.[L]	1		641.5		2		529.845
4557795	[R].GFLAQEELLPK.[R]	2		630.1		2		622.848
51873036	[R].DMVGQVAITR.[I]	1	1xOxidation [M2]	628.6		2		553.287
24638454	[R].EFDELNPSAQR.[D]	1		636.4		2		653.307
578831328	[K].DSYVGDEAQSK.[R]	1		638.2		2		599.765
530424559	[R].ESMLVEWEQVK.[Q]	1		612.4		2		689.34
4503483	[K].EDLYLKPIQR.[T]	1		637.5		3		425.575
51100974	[R].SKDTCIVISGESGAGK.[T]	2	1xCarbamidomethyl [C5]; 1xCarbamidomethyl [N-Term]	673	56	2	3	804.898	536.935
12667788	[K].IAQLEEQLDNETK.[E]	1		691.3		2		765.886
530381931	[R].ELISNASDALDK.[I]	1		698.4		2		638.325
195972890	[R].QVTSSGVSHGGTVSLQDAVTR.[R]	1		585.9		3		696.023
22027538	[R].PLDKHEGALETLLR.[Y]	1		669.7		3		531.298
530368014	[K].TAGYPNVNIHNFTTSWR.[D]	2		694.3		3		659.991
55769583	[R].DFELTEEQYIK.[L]	1		643.2		2		707.84
51100974	[M].AEQESLEFGK.[A]	1	1xAcetyl [N-Term]	640.6		2		590.28
194248072	[K].FGDPVVQSDMK.[H]	1		632.9		2		611.792
50845388	[R].TNQELQEINR.[V]	1		611.9		2		622.815
4557761	[R].QAANLQDCYR.[L]	1	1xCarbamidomethyl [C8]	642.3		2		619.783
153792590	[R].ELISNSSDALDK.[I]	1		669.6		2		646.322
530381931	[K].ADLINNLGTIAK.[S]	2		685.2		2		621.856
148612849	[K].IDILTELRDK.[V]	2		753.8		2		608.351
148664226	[R].TVLGQQILGQLDSSSLALPSEAK.[L]	1		605.5		3		785.763
5729828	[R].AFESDVFHNR.[T]	1		614.9		3		407.86
256223453	[K].TQHLQELFSR.[I]	1		624.9		3		420.223
51100974	[R].LMYNSSNPVLK.[N]	2		643.5		2		633.332
331999954	[R].TAAENDFVVLKK.[D]	1		742.6		3		445.581
77777	[R].RQDSRGNTVLHALVAIADNTR.[E]	5	1xPhospho [S4]	693		3		796.403
77777	[K].MYDLLLLKCAR.[L]	3	1xCarbamidomethyl [C9]; 1xGlyGly [K8]	703.9		3		503.935
55769583	[K].QLIQQGDYR.[Q]	1		687.7		2		560.791
12025678	[K].EGLLLWCQR.[K]	1	1xCarbamidomethyl [C7]	670.4		2		587.806
578836473	[K].HINEVYYAK.[K]	1		773.6		2		568.791
77777	[R].SGEMVTVGKSSDGTPDRR.[W]	1	1xPhospho [S10]	658.5		3		653.626
4502027	[K].KQTALVELVK.[H]	2	1xMethyl [K10]	722.5		2		571.861
578817799	[K].KLLEAQSHFR.[K]	1		666.4		3		410.232
9966881	[K].LYHDPNVNGGTELEPVEGNPYR.[R]	1		580.9		3		824.059
14043022	[K].ADKNEVAAEVAK.[L]	2		770.6		2		622.827
51100974	[K].YIMQYIAAITNPSQR.[A]	4		620.1		3		590.306
578808711	[K].GVLEQEEKEEK.[A]	2		783.2		2		659.33
25777602	[R].LAQGLTHLGK.[G]	1		728.4		2		519.309
530391028	[K].HVVPNEVVVQR.[L]	2		610.9		3		425.91
530375936	[R].NVENFLEACR.[K]	1	1xCarbamidomethyl [C9]	605		2		626.292
4826998	[K].YGEPGEVFINK.[G]	1		620.6		2		626.814
12025678	[K].GISQEQMQEFR.[A]	2	1xOxidation [M7]	706.2		2		684.814
12025678	[R].HRPELIEYDK.[L]	4		738.8		3		433.894
12025678	[K].GYEEWLLNEIR.[R]	1		677.8		2		711.357
530421960	[R].VSEAYENLVK.[S]	2		686.9		2		576.301
21361181	[K].TSATWLALSR.[I]	1		697.8		2		553.304
4759344	[K].INVPELPTPDEDNKLEVQK.[V]	1		642.9		3		726.715
530391778	[K].STGDIAGTVVPETNKEPR.[Y]	1		605.8		3		624.322
380420335	[R].VSTNGSDDPEDAGAGENRR.[V]	1		605.8		3		649.62
4503483	[K].LDSEDKDKEGKPLLK.[A]	2		711.1		3		572.313
29725607	[K].TESPVLTSSCR.[E]	1	1xCarbamidomethyl [C10]	697		2		618.798
14043022	[R].TLPGSDWTPNAQFITR.[S]	2		621		2		902.454
5031579	[R].GGSGGGGEGIQDRESSFR.[F]	1		649.9		3		584.934
530391028	[K].EPAHLMSLFGGKPMIIYK.[G]	4	1xOxidation [M]	605.9		3		683.362
6005942	[K].MDELQLFR.[G]	2		649.4		2		526.266
530410341	[R].HATALEELSEQLEQAK.[R]	1		648.1		3		599.64
530375143	[R].NEDSGSETAYLENR.[S]	1		606.4		2		792.841
38202257	[R].EPWLLPSQHNDIIR.[D]	1		619.9		3		573.305
30348954	[K].GQSPLDLCPDPNLCK.[A]	1	2xCarbamidomethyl [C8; C14]	630.5		2		857.399
19923142	[-].MELITILEK.[T]	3	1xAcetyl [N-Term]; 1xOxidation [M1]	616.4		2		574.317
6005942	[K].MDELQLFR.[G]	3	1xOxidation [M1]	648.9		2		534.263
51100974	[K].MISEFTWPNHDLPSDKEAVK.[K]	2		668.4		3		782.047
7705373	[R].SNTENLSQHFRK.[G]	1		694.2		3		487.58
124494247	[K].AKNGHLAVVAPR.[L]	3	1xDeamidated [N3]	677.1		3		411.907
55769583	[K].LHDELEQIR.[L]	1		724.7		2		576.804
4557701	[R].ALEEANTELEVK.[I]	1		698.9		2		673.346
148613856	[R].SSQSSSQQFSGIGR.[S]	1		638.8		2		728.346
578803148	[K].EFAGEDTSDLFLEER.[E]	1		610.1		2		879.398
256017174	[K].LGSLPEEIGQLK.[Q]	1		660.8		2		642.364
18426902	[K].SIEVYSAYNNVK.[A]	1		651.8		2		693.849
222136639	[R].LDIDPETITWQR.[V]	2		658.8		2		743.88
134142826	[K].SAQETPESSLAGSPDTESPVLVNDYEAESGNISQK.[S]	1	1xDeamidated [N23]	680.8		3		1213.23
5032179	[R].LASPSGSTSSGLEVVAPEGTSAPGGGPGTLDDSATICR.[V]	1	1xCarbamidomethyl [C37]	613.6		3		1186.9
51100974	[K].HIDYFNNQIIVDLVEQQHK.[G]	1		644.2		3		785.069
19718766	[K].GASSAYLENSK.[G]	1		655.7		2		563.772
513788259	[K].QIEDLNMTLEK.[L]	1	1xOxidation [M7]	650.9		2		675.335
530412176	[K].IRLENEIQTYR.[S]	2		762		2		717.888
530412176	[R].RVLDELTLTK.[A]	1		750.6		2		594.354
530381931	[R].RAPFDLFENKK.[K]	2		675.7		3		455.582
530421960	[R].IKTLHAQIIEK.[D]	1		686.8		3		431.935
530412176	[K].NHEEEMKDLR.[N]	2		690.9		3		434.203
7661872	[K].LTAYTATPEAIYGTSHVAISPSHR.[L]	1		584.6		4		636.578
69354671	[K].AVSEEQQPALK.[G]	1		652.9		2		600.317
52632381	[R].RAPLAAGTWR.[S]	1		777.9		2		549.813
7705373	[R].ASSLSESSPPK.[A]	3		673.1		2		545.275
4557795	[K].VLEAEVLALK.[M]	1		650.7		2		542.834
530421960	[R].LMQMSLATSGVK.[A]	2	1xOxidation [M]	610.5		2		641.33
46592991	[R].LLWEQLQGLESSK.[Q]	1		631.1		2		765.911
55769583	[R].VQLLQEETAR.[N]	1		651.9		2		593.825
5032179	[K].ADVQSIIGLQR.[F]	1		650.7		2		600.341
194248072	[K].VEIIANDQGNR.[T]	1		698.2		2		614.818
338968930	[K].GTVSFHSHSDHR.[F]	1		651.1		3		456.213
29725607	[R].GAVVVLNMVEASR.[E]	1		637.4		2		672.87
530387140	[K].ESFESQFLADTER.[F]	1		620		2		779.856
14043022	[R].HGNQYIQVNEPWK.[R]	1		610.1		3		538.268
5453760	[K].EIEIDIEPTDKVER.[I]	1		703.9		2		843.432
25777602	[R].AELATEEFLPVTPILEGFVILR.[K]	1		587.4		3		819.792
22027538	[K].CSDIVFAR.[K]	1	1xCarbamidomethyl [C1]; 1xCarbamidomethyl [N-Term]	674.9	51	2	2	484.236	484.236
4504733	[R].AAAAAAAAAASGAAIPPLIPPR.[R]	2		584.1		3		633.699
578798428	[R].QLVEELQSR.[Y]	1		703.5		2		551.299
52632381	[R].KINNLNVEENSSGDQRR.[A]	2		607.9		4		494
522838240	[K].LLAQSYEQQQEQEKLER.[E]	1		631		3		707.359
530368014	[K].ILSSDDYGKDLTSVMR.[L]	1	1xOxidation [M15]	632.8		3		605.965
18860916	[R].AALEEVYPDLTPEETRR.[N]	1		649.6		3		663.669
530421960	[K].QLAEKEYEGSEDTR.[K]	2		715.7		2		827.881
578822169	[K].NQVAMNPTNTVFDAKR.[L]	1	1xOxidation [M5]	639.3		3		607.968
55769583	[R].DSKIDSLTESIAQLEK.[D]	2		615.7		3		592.979
6005942	[R].VINQILTEMDGMSTKK.[N]	1		642.3		3		603.315
44921615	[R].IQALAEETAQNLKR.[N]	1		613.1		3		528.962
7705373	[R].STPAEDDSRDSQVK.[S]	1		638		3		512.238
21361181	[R].AVFQANQENLPILKR.[A]	1		602		3		580.997
332688210	[R].APSRQDVYGPQPQVR.[V]	1		642.2		3		566.629
530421960	[R].PQQHFLPNQAHQGDHYR.[L]	1		646.3		4		519.001
25777602	[R].ELDIMEPKVPDDIYK.[T]	1	1xOxidation [M5]	628.9		3		607.638
198041777	[K].VTEDEEPPTEQDKR.[K]	1		634.7		3		558.26
530411822	[R].LRDKYEAELSELEQSER.[K]	1		695.3		3		699.014
77777	[K].KAPMDSLFDYGTYR.[H]	59	1xOxidation [M4]	603.7		2		840.39
4504733	[K].DAASKPSGEGSFSKPGDGGSPSKPSDHEPPKNK.[A]	2		673.2		5		656.716
530422485	[R].SESHTDLTFSR.[E]	1		605.4		3		427.201
19718766	[R].VDPLETELGVK.[T]	1		657.2		2		600.33
21361682	[K].DQDKTDTLEHELRR.[E]	1		697.4		4		439.721
4503483	[K].STLTDSLVCK.[A]	1	1xCarbamidomethyl [C9]	674.9		2		562.287
55769583	[K].QLTETYEEDR.[K]	1		629.2		2		642.292
29725607	[K].EGAIIVDPAR.[E]	1		683.3		2		520.791
578819699	[K].LLQAAAGASAR.[A]	1		668.6		2		514.796
18426902	[R].QMLQGKPLADTMRPDTLQDYFGQSK.[A]	1	1xOxidation [M2]	594.4		4		721.855
194097350	[K].IVQTYHVNMAGTNPYTTITPQEINGK.[W]	1	1xOxidation [M9]	589.3		3		969.484
154146218	[R].LVDNIFPEDPKDGLVK.[T]	1		619.4		3		600.324
21361682	[K].IAENVKLELAEVQDNYK.[E]	1		621.6		3		659.349
578817799	[K].TDDYGRDLSSVQTLLTK.[Q]	1		633.3		3		637.993
331999954	[R].SKAEAEALYQTK.[V]	1		718.5		2		669.849
15431310	[K].TRLEQEIATYRR.[L]	1		765.4		3		512.614
116534898	[K].GFTPIPGTIEMLHPWNNEGAPPEDK.[V]	2	1xOxidation [M11]	598.6		3		921.774
578841015	[K].AIPVSPSAVEEDEDEDGHTVVATAR.[G]	1		582.4		3		865.412
21361682	[K].QLADAVAELK.[L]	1		656		2		529.298
124494247	[R].RDQAVMISGESGAGK.[T]	1	1xOxidation [M6]	726.1		2		761.369
4504733	[R].GLDKEVSYNWDPK.[D]	1		674.4		3		517.587
221316632	[K].TNNVSEHEDTDKYR.[Q]	2		647.5		4		427.694
190684710	[K].AIVDSVAVEEQERER.[R]	1		619.6		3		577.295
578817799	[R].SSLSSAQADFNQLAELDR.[Q]	4		591.1		2		976.472
409264581	[K].KVAQPPLSAQATGSGQPTR.[K]	2		593.8		3		632.01
54112121	[K].HIANYISGIQTIGHR.[V]	1		637		3		560.637
38570142	[R].KRPIILIGPQNCGQNELR.[Q]	2	1xCarbamidomethyl [C12]; 1xCarbamidomethyl [N-Term]	592.6	9	4	4	527.295	527.295
394582093	[R].DYLDFLDDEEDQGIYQSK.[V]	1		580.9		2		1096.98
42741679	[R].ADIPLPEGEASPPAPPLK.[Q]	1		589.7		2		899.983
77777	[R].LAGEVITLFTGVLFFFTNIK.[D]	2		580.3		2		1115.63
530383148	[R].NIRDDEGFIIR.[H]	2		674.6		3		449.905
530421960	[R].IQKEEEEILMANK.[R]	2	1xOxidation [M10]	607.3		3		530.94
578822169	[K].LLQDFFNGKELNK.[S]	2	1xDeamidated [N7]	618.1		3		522.944
77777	[R].EFINSPFRDIYYR.[G]	15		603.6		3		573.955
7705415	[R].IRELQQQIEDLQK.[S]	1		609.4		3		547.637
4758032	[R].NVMEEGKDFQPSR.[S]	1		637.8		3		512.909
9966881	[K].MPLDDLDREDEVR.[L]	1	1xOxidation [M1]	603.9		3		540.251
51100974	[K].SIPASDLPQVR.[A]	4		652.9		2		591.827
4503165	[K].LKTECGCQFTSK.[L]	2	2xCarbamidomethyl [C5; C7]	619.7		3		486.895
530422485	[K].TVKYEAAGEAVK.[T]	1		645.7		3		422.563
530394497	[R].LAWQAEKEQVIR.[Y]	1		649.6		3		490.94
119395750	[R].TNAENEFVTIKK.[D]	3	1xDeamidated [N]	611.7		3		465.577
578822169	[R].ARFEELNADLFR.[G]	1		621.8		3		494.257
578835905	[R].LNQSPSLAPVKR.[T]	1		605.3		3		437.258
578800406	[R].VLIGENEKAER.[M]	1		659.4		3		419.898
18426915	[R].INREQFWEQAK.[K]	2		756.4		2		724.868
578824728	[K].DISTTLNADEAVAR.[G]	1		623.1		2		738.37
50980307	[R].STEPSVTPDLLNFK.[K]	1		611.1		2		774.401
530375143	[K].DKDQTILENK.[Q]	1		704.1		2		602.315
51100974	[K].SSINDAAEFR.[V]	2		655.6		2		555.264
310750400	[K].REEAIHQSQLR.[L]	1		686.5		3		456.244
530371928	[R].SPQMVSAIVR.[T]	1		651.6		2		544.3
22027538	[M].ATFISVQLKKTSEVDLAKPLVK.[F]	1	1xAcetyl [N-Term]	628.2		4		615.114
530410341	[K].KKVDDDLGTIESLEEAK.[K]	1		739.1		3		630.662
578841015	[R].LRPEAQPHPSAGPKPAESK.[Q]	1		628.2		4		500.02
119703753	[R].TAAENEFVTLK.[K]	1		664.2		2		611.819
66933005	[K].QKSDAEEDGGTVSQEEEDRKPK.[A]	3	1xPhospho [S]	612.4		4		636.279
55769583	[K].VTEFLHQSK.[L]	1		795.3		2		544.79
66933005	[K].WKPPMIDNPSYQGIWKPR.[K]	1	1xOxidation [M5]	597.5		4		558.037
29826321	[R].TSTSAVPNLFVPLNTNPK.[E]	1		589.8		2		950.511
578810148	[R].AIMAQLPQEQK.[A]	1		710.6		2		628.837
530412176	[R].KDAEAWFNEK.[S]	2		737.3		2		619.296
530373128	[K].ELIEAQELAR.[T]	1		653.3		2		586.32
22027538	[K].LANQAADYFGDAFKQCQYKDTLPK.[E]	1	1xCarbamidomethyl [C16]; 1xDeamidated [Q4]	670.9		4		699.089
394582093	[K].VRELISDNQYR.[L]	1		601.9		3		464.912
134142826	[R].LPDEKVELFSK.[M]	1		609.3		3		435.575
530391028	[R].YIETDPANRDR.[R]	3		621.8		3		450.553
4758032	[R].STAQQELDGKPASPTPVIVASHTANKEEK.[S]	1	1xDeamidated [Q5]; 1xPhospho [S13]	651.4		4		779.384
530410341	[R].HADQYKEQMEK.[A]	1		725.9		3		469.55
578823153	[R].VPSPGPPTLTSYSVLR.[R]	1		618.8		2		835.959
530410341	[K].EQADFAVEALAK.[A]	1		641.8		2		646.33
56786157	[K].EAQDTSDGIIQK.[N]	1		636		2		652.82
24638454	[R].IGIFGQDEDVTSK.[A]	1		635.6		2		704.852
530391028	[R].VHVSEEGTEPEAMLQVLGPKPALPAGTEDTAK.[E]	1	1xDeamidated [Q15]; 1xOxidation [M13]	618.4		4		830.42
25777600	[R].AAVESLGFILFR.[T]	1		648.1		2		661.877
530368768	[K].IIDDSDSNLSVVK.[K]	1		602.5		2		702.864
25121987	[K].LEGTEDLSDVLVR.[Q]	1		636.8		2		723.377
29029559	[K].ATIELCSTHANDASALR.[I]	1	1xCarbamidomethyl [N-Term]; 1xCarbamidomethyl [C6]	625	10	3	3	610.631	610.631
578804821	[K].ELSAVTFPDIIR.[N]	1		647.2		2		680.878
6005757	[R].NEGNIFPNPEATFVK.[E]	1		612.1		2		838.916
394582093	[R].EAQRDYLDFLDDEEDQGIYQSK.[V]	1		586.5		3		893.068
21361181	[K].VDNSSLTGESEPQTR.[S]	2		723.7		2		810.379
33286446	[K].AGEAAELQDAEVESSAK.[S]	1		589		2		852.9
12667788	[R].EMEAELEDERK.[Q]	1	1xOxidation [M2]	610.5		3		465.541
45643123	[K].VAAPEIVSGVSGESEQK.[L]	1		592.8		2		843.931
148612849	[R].FDYAFDDSAPNEMVYR.[F]	2		596.6		2		970.411
30348954	[K].KGQSPLDLCPDPNLCK.[A]	1	2xCarbamidomethyl [C9; C15]	588.5		3		614.634
530375143	[R].AATTQLVSNSGLAVSGK.[E]	1		592.3		2		802.437
225545550	[K].AVLICLAQLGEPELR.[D]	1	1xCarbamidomethyl [N-Term]; 1xCarbamidomethyl [C5]	588.8	29	2	2	841.469	841.469
612407827	[K].TVEDLDGLIQQIYR.[D]	2		596.7		2		831.939
409264581	[R].NEGVVGGEDYEEVDR.[Y]	1		594.7		2		833.864
6005942	[R].RIVSQLLTLMDGLK.[Q]	2	1xOxidation [M10]	587.1		3		534.98
29826321	[R].AAVVTSPPPTTAPHK.[E]	1		581.2		3		491.94
157412328	[K].KTTDTASVQNEAKLDEILK.[E]	1		609.2		3		702.043
530363512	[R].HKELFALHPSPDEEEPIER.[L]	1		614.2		4		569.036
530381931	[R].YESLTDPSKLDSGKELK.[I]	1		605.6		4		478.249
69354671	[R].LQGQLEQGDDTAAER.[L]	1		581.9		2		815.887
197927448	[R].VQNLLGHYLIHGFR.[V]	1		583.9		4		417.485
530391028	[R].EVQGFESATFLGYFK.[S]	1		598.7		2		861.922
440918695	[K].VINQYQVVKPTAER.[T]	1		589		3		548.974
578817799	[R].LAALADQWQFLVQK.[S]	1		587.6		2		815.952
578823265	[K].GIELGDIQSSIESIK.[Q]	1		587		2		794.926
55742689	[K].MQDEEPERPTGAQVK.[R]	1	1xOxidation [M1]	585.3		3		577.606
51100974	[K].VTDEMFLEALNSK.[L]	2		639.9		2		748.868
530368014	[R].KKEIEELQSQAQALSQEGK.[S]	1		612.2		3		715.379
77777	[K].IENRHEMLAVEPINELLR.[D]	6	1xDeamidated [N]; 1xOxidation [M7]	631.3		3		731.717
261878469	[K].IAMDILNYVGR.[A]	1	1xOxidation [M3]	633.6		2		640.837
7705373	[K].VGVLAASMEAK.[A]	4	1xOxidation [M8]	613.8		2		546.292
50980307	[K].EASDLLEQNR.[L]	1		637		2		587.789
13435366	[R].VTVEDKDLVNTANWR.[A]	1		647.1		3		587.303
5032179	[K].KLIYFQLHR.[A]	1		611.5		3		406.577
190014623	[K].SLTANPELIDR.[L]	1		607		2		614.83
222136639	[R].IFHELTQTDK.[A]	2		604.2		3		411.215
5174447	[R].DETNYGIPQR.[A]	1		604.6		2		596.783
38569417	[R].LLAVTGEQAQQAR.[E]	1		624.5		2		692.881
578819699	[R].FQPFQDGSSGQR.[R]	1		625.4		2		677.313
12025678	[R].LSNRPAFMPSEGK.[M]	2		731		2		717.364
24638454	[K].HTDPVPDPR.[A]	1		644.3		2		517.257
6912398	[R].ILNLLSPSDGER.[F]	2		647.1		2		657.356
530412116	[K].LLNDEDPVVVTK.[A]	1		611.3		2		671.367
530360459	[K].SSAVAASGPLGSK.[A]	1		603		2		566.304
409264581	[R].DDDFPSLQAIAR.[I]	1		648		2		674.331
18426902	[R].AGLNGLQLAVLAR.[L]	1	1xDeamidated [N4]	610.6		2		648.886
216548091	[K].EKLEEEENLTR.[E]	2		673.4		3		463.9
530391028	[M].VVEHPEFLK.[A]	1		744.6		2		549.303
530410341	[K].VIQYLAHVASSHK.[G]	1		651.5		3		484.937
4503165	[R].VYVQQNNVENVYNLGLIIFR.[D]	1		596		3		799.097
578822169	[K].TVTNAVVTVPAYFNDSQR.[Q]	2		592.2		3		661.338
19923142	[R].HFIMQVVCEATQCPDTR.[V]	1	2xCarbamidomethyl [C8; C13]; 1xOxidation [M4]	585.8		3		703.316
7705373	[K].NENEEILERPAQLANAR.[E]	2	1xDeamidated [N15]	581.9		3		656.664
6005942	[R].ERQTNPSAMEVEEDDPVPEIR.[R]	1	1xOxidation [M9]	609.1		3		819.713
38570142	[K].VAEQEMQLEPITDER.[V]	1	1xOxidation [M6]	595.2		2		902.424
612407827	[R].TFYEDEMASHLDSK.[F]	1		587.1		3		558.243
409264581	[K].VFNELLVLLPDTAK.[Q]	1		585.4		2		786.455
6912286	[R].MAEAELVQEGK.[A]	1	1xOxidation [M1]	656.6		2		610.794
77777	[R].GNTVLHALVAIADNTRENTKFVTK.[M]	2		610		4		653.859
18426902	[K].RPAAAAAAGSASPR.[S]	1		608.7		3		418.562
154354964	[K].LSEQELQFR.[R]	1		650.7		2		575.299
189491744	[K].LLTDCNTETFQK.[I]	1	1xCarbamidomethyl [C5]; 1xCarbamidomethyl [N-Term]	586.5	18	2	2	735.351	735.351
194097350	[R].LSNRPAFMPSEGR.[M]	2		583.6		3		487.914
11559929	[R].SIATLAITTLLK.[T]	1		599.8		2		622.895
154091020	[R].QEYGAADPGFTMR.[R]	1	1xOxidation [M12]	594.8		2		729.82
8051636	[R].VFSSTLQNWQTTR.[F]	1		597.9		2		784.397
578830088	[K].LLNIQQQLTCSLR.[K]	1	1xCarbamidomethyl [C10]	586.7		2		793.938
154354964	[R].YSTSGSSGLTTGK.[I]	1		595.4		2		623.302
530429400	[R].DLEAPEVQESYR.[Q]	1		597.3		2		718.339
530411822	[K].GATWNVLDDQPR.[G]	1		593.4		2		686.336
156523968	[R].TTNFAGILSQGLR.[I]	1		599.2		2		689.378
12025678	[K].HTNYTMEHIR.[V]	7	1xOxidation [M6]	689		3		439.872
331999954	[K].RVELEAALQQAKEELAR.[M]	1		663.9		3		652.029
47933339	[R].VGAGAGAAPFREVDEISPEDDQR.[A]	1		596.7		3		796.048
578836473	[R].IQPYYALQHSFFK.[K]	1		584.6		3		547.952
38570111	[M].AAEALAAEAVASR.[L]	1	1xAcetyl [N-Term]	600		2		636.333
119395750	[K].SLNNQFASFIDK.[V]	3	1xDeamidated [N]	599.2		2		692.84
578800406	[K].LVDQSGPPHEPK.[F]	1		587.4		3		435.226
19923142	[K].NYVLQTLGTETYR.[P]	1		588		2		779.399
23308722	[K].HTTFEQPVFSVSK.[Q]	1		599.4		3		502.924
19718766	[R].IGDSSQGDNNLQK.[L]	1		595.3		2		688.326
530421960	[K].TDGPVFHSNTLER.[K]	1		590.3		3		491.576
9966881	[K].SVYWENTLHTLK.[Q]	2		591.9		3		497.593
22027538	[R].LLDEEEATDNDLR.[A]	1	1xDeamidated [N10]	583		2		767.35
19913414	[R].YGGAPQALTLK.[L]	1		601.1		2		559.814
513788259	[K].AALAATLEEYK.[A]	1		626.4		2		590.317
157738609	[R].LEGTDPEVLYR.[R]	1		605.9		2		646.33
21361181	[R].AVAGDASESALLK.[C]	1		655.9		2		616.33
578798186	[K].DVQPGSVADRDQR.[L]	2		604.6		3		481.57
4503483	[R].VFSGLVSTGLK.[V]	2		607.7		2		554.324
148727331	[R].SSENPNEVFR.[F]	1		618.9		2		589.776
19913414	[R].NADVELQQR.[A]	1		628.2		2		536.773
4503483	[K].EGALCEENMR.[G]	1	1xCarbamidomethyl [N-Term]; 1xCarbamidomethyl [C5]	623.3	15	2	2	604.756	604.756
7705373	[K].VGVLAASMEAK.[A]	1		646.9		2		538.295
18426915	[R].EQFWEQAKKEEELR.[K]	1		739		3		617.309
530400275	[K].LYEQILAENEKLK.[A]	1		647.8		3		530.964
380420335	[R].ITQWEDPR.[S]	1		603.3		2		522.759
613410232	[K].APFQTSGENEK.[G]	1		673.1		2		604.283
216548091	[M].AEFTSYKETASSR.[H]	1	1xAcetyl [N-Term]	745		2		759.857
77777	[K].QPQSPKAPAPQPPPILK.[V]	20	1xPhospho [S4]	613.1		2		937.501
530421960	[R].KEPSKTEQLSCMRPAK.[S]	1	1xCarbamidomethyl [C11]	616.6		4		473.245
530383148	[R].IPFIRPADQYKDPQSK.[K]	2		615		3		635.008
530381931	[K].SLTNDWEDHLAVK.[H]	1	1xDeamidated [N4]	599.4		3		510.247
385298678	[K].ILDAVVAQEPLHR.[G]	1		585.3		3		487.612
530363512	[K].EAYTAVVYHNR.[S]	3		584.2		3		441.555
157266328	[R].NLLHDNELSDLKEDKPR.[K]	1		606		4		509.765
310750400	[K].LVEAEMDGAAAAK.[Q]	1	1xOxidation [M6]	603.3		2		646.314
190014623	[K].ASLTYAEAQLR.[I]	1		610.3		2		611.824
6005872	[K].AYAALTDEESR.[K]	1		591.9		2		613.288
50659095	[R].GVTFLFPIQAK.[T]	1		581.5		2		610.855
115298657	[K].GTNYLADVFEK.[K]	1		599		2		628.811
222136639	[K].GVPTGFILPIR.[D]	2		585.2		2		585.356
530375936	[K].IAPDLPDYDR.[R]	1		580.8		2		587.79
13324688	[R].NELQLVDLPTGR.[S]	1		609		2		677.87
19923142	[R].VLANPGNSQVAR.[V]	2		612.8		2		613.336
194248072	[K].NALESYAFNMK.[S]	1		580.8		2		644.306
157412328	[R].VGIVAWHPTAR.[N]	1		599.8		3		402.897
530429400	[R].LINLVGESLR.[L]	1		593		2		557.335
22027538	[K].KDNDFIYHDRVPDLK.[D]	1		605.5		4		469.49
530381931	[R].RAPFDLFENK.[K]	3		756.2		2		618.822
77777	[K].MYDLLLLKCAR.[L]	1	1xCarbamidomethyl [C9]; 1xOxidation [M1]	640.1		3		471.252
530410341	[K].FDQLLAEEK.[S]	1		605.9		2		546.782
124494247	[R].KYEAFLQR.[Y]	2		747		2		527.787
12025678	[K].LRKDDPVTNLNNAFEVAEK.[Y]	2		613.3		3		725.047
530396371	[R].AQQMVEILTEENR.[V]	1		654.1		2		780.888
530400275	[R].TYDETYQR.[Y]	1		610.4		2		538.238
134142826	[R].KIEATGVIQSCAK.[E]	1	1xCarbamidomethyl [C11]	635.3		3		468.921
55769583	[R].AVMAEKDALEKHDQLLDR.[Y]	1		624.7		4		521.271
77777	[K].IENRHEMLAVEPINELLRDK.[W]	1		600.7		4		605.575
77777	[K].HIWKLQWATTILDIER.[S]	3		605		3		675.042
51873036	[R].KPLIIFTPK.[S]	1		693.4		2		528.844
530367515	[R].STIGVDGSVYK.[K]	1		605.1		2		563.293
578814795	[R].TLENPEPLLR.[L]	1		641.9		2		591.33
124494247	[R].SRQLLLTPNAVVIVEDAK.[V]	1		597.8		3		656.049
18426915	[R].VASASAGSCDVPSPFNHRPGSHLDSHR.[R]	2	1xCarbamidomethyl [C9]; 1xDeamidated [N16]	683		4		712.335
131412225	[K].SAELNKEVSTNTAMIQTSK.[T]	1	1xOxidation [M14]	594.1		3		690.013
409264581	[R].RNEGVVGGEDYEEVDRYSR.[Q]	1		586.8		4		558.01
578800920	[R].GRHGSGLGHSSSHGQHGSGSGR.[S]	2		627.2		5		420.598
530391028	[R].YIETDPANR.[D]	2		585.9		2		539.762
114842410	[R].VQQSSESSTSSPSQHEATPGAR.[R]	1		578.2		3		753.348
51100974	[K].DNKDLIVCLFSK.[Q]	3	1xCarbamidomethyl [C8]	623.3		2		726.382
19923142	[K].GALQYLVPILTQTLTK.[Q]	2		595.7		3		587.017
21361682	[R].QEVVFLAK.[E]	1		612.5		2		467.273
4503475	[R].QTVAVGVIK.[NA]	1		615		2		457.787
124494247	[R].VTMESALTAR.[D]	1		669.5		2		539.782
12667788	[R].ELEDATETADAMNR.[E]	1	1xOxidation [M12]	604.4		2		791.339
4826998	[K].DKLESEMEDAYHEHQANLLR.[Q]	1	1xOxidation [M7]	615.6		4		611.783
77777	[R].REVTDEDTRHLSR.[K]	3		610.4		4		404.205
51100974	[K].DKYMNVLFSCHVR.[K]	1	1xCarbamidomethyl [C10]; 1xOxidation [M4]	629.4		3		562.269
51873036	[R].GSLAAVAHAQSLVEAQPNVDK.[L]	1		560.5		3		702.372
556695502	[K].VAGQDGSVVQFK.[I]	1		611.6		2		617.825
530399720	[K].LGKDAVEDLESVGK.[G]	1		637.9		3		487.259
190194355	[K].EVQNQLVDREHK.[L]	1		622.2		3		498.927
530370925	[K].EEASGSSVTAEEAKK.[F]	1		600.1		3		508.247
14589916	[R].VAAVDADDGENAR.[L]	1		600.6		2		651.8
29725607	[R].SNGVQLLQR.[L]	1	1xDeamidated [N2]	699.9		2		508.28
530391028	[K].AGALNSNDAFVLK.[T]	2	1xDeamidated [N5]	617		2		660.843
148612849	[K].DVVMVHEPK.[Q]	1	1xOxidation [M4]	623.8		2		535.27
6005942	[R].GILLYGPPGTGK.[T]	2		601.3		2		586.838
50659095	[R].IKDHIQNGKLDLTK.[L]	2	1xDeamidated [N7]	696.2		3		541.973
578798428	[R].TVVVQWDQGTR.[T]	1		628.9		2		644.835
51100974	[K].DQLVVFHTK.[D]	1		664.1		2		543.801
116534898	[K].LEDRDNWISVDSVTSEIK.[L]	2		592.6		3		702.683
578804821	[M].SQWYELQQLDSK.[F]	1	1xAcetyl [N-Term]	611.1		2		783.877
77777	[K].TGKIGIFQHIIRR.[E]	1		679.2		3		513.648
51100974	[R].VIVQQPGER.[S]	3		583.7		2		513.29
119703753	[K].WTLLQEQGTK.[T]	1		671.3		2		602.322
380420335	[R].VYYVDHVEKR.[T]	1		635.3		3		436.563
530412176	[R].QSVEADINGLR.[R]	1		611.5		2		601.313
5729828	[K].LKEHEDYCGAR.[T]	1	1xCarbamidomethyl [C8]	600.4		3		459.879
320461711	[R].QITVNDLPVGR.[S]	1		600.5		2		606.341
109715852	[K].QLQNENDNLR.[Q]	1		637		2		622.305
530363577	[K].NTSVVDSEPVR.[F]	1		635.9		2		601.805
22027538	[K].LALASLGYEK.[S]	2		645		2		532.803
4826908	[K].IFEEQGQTQEK.[C]	1		605.5		2		668.823
530410374	[K].TNPSVSSLLQR.[A]	2		621.7		2		601.33
578817799	[R].DLSSVQTLLTK.[Q]	2		613.8		2		602.843
119395754	[R].ISISTSGGSFR.[N]	2		602.8		2		556.291
530391028	[R].RTPITVVK.[Q]	2		670.7		2		457.295
530381931	[K].IEDVGSDEEDDSGKDKK.[K]	3		620.3		3		622.613
7705373	[K].GNYDEGFGHRPHK.[D]	2		621.1		3		505.236
530381931	[K].ADLINNLGTIAK.[S]	1	1xDeamidated [N5]	625.7		2		622.348
332688210	[K].SLDNNYSTPNER.[G]	1		599.4		2		705.319
119395750	[K].YEELQITAGR.[H]	1		723.7		2		590.304
14043022	[R].RALTHIDHSLSR.[Q]	1		639.8		3		469.26
51873036	[K].TKAEQFYCGDTEGKK.[V]	1	1xCarbamidomethyl [C8]; 1xCarbamidomethyl [N-Term]	632.4	0	3	3	587.942	587.942
7705373	[R].ASSLSESSPPKAMKK.[F]	2	1xPhospho [S8]; 1xOxidation [M13]	645.9		3		548.595
530394497	[R].VAGGLLGSGTR.[A]	1		654.9		2		494.283
18426915	[R].MAPTPIPTR.[S]	1	1xOxidation [M1]	613.4		2		500.269
578798186	[K].VPDSPENELK.[S]	1		604.1		2		564.283
23308722	[K].FKNEDLTDELSLNK.[I]	1		580.2		3		555.949
119395750	[K].SLNNQFASFIDKVR.[F]	3	1xDeamidated [N]	589.9		3		547.286
193804923	[R].ILQGPHANPVAVPQPGASVQTK.[G]	1		559.8		3		737.074
29029559	[R].DLEGSDIDTR.[R]	1		622.4		2		560.759
124494247	[K].NPIMSQCFDR.[S]	1	1xCarbamidomethyl [C7]	615.6		2		634.282
530363512	[R].LSVPDIPKEHFGQR.[L]	1		582.9		4		406.471
4503165	[R].SPEYLSLFIDDKLK.[K]	1		596.5		3		556.634
530367515	[K].LSPELLNTGRFETK.[D]	1		590.8		3		535.626
55956899	[K].STMQELNSR.[L]	2		640.8		2		533.253
6005942	[K].LAGESESNLRK.[A]	1		780.1		2		602.32
530410341	[K].LDPHLVLDQLR.[C]	3		587.5		3		440.254
530415584	[R].TDEEGKDVPDHAVLEMK.[A]	1	1xOxidation [M16]	639.3		3		643.636
530389385	[K].GSITISAEEIKDNR.[V]	1		738		3		511.601
261244900	[K].TQLQQNIEENKER.[M]	1		620.6		3		543.945
394582093	[K].ESQKVELSESR.[L]	2		708.2		2		646.328
109150431	[R].LAQPPSLVVDSR.[D]	1		613		2		641.361
148612849	[R].TVASIKNDPPSR.[D]	3		605.4		3		428.902
212549553	[K].YELISETGGSHDKR.[F]	1		635.1		3		531.263
190194355	[K].SLLLTVSQYK.[A]	1		609.7		2		576.338
33383237	[K].IQTTLSNLVVK.[G]	1		622.6		2		608.369
530383148	[K].ALGLNENDYK.[F]	1		629.1		2		568.783
530375143	[K].VHSEVQTDGNSQFASQGK.[T]	2		584.3		3		640.3
77777	[R].SGEMVTVGK.[S]	6		622		2		454.231
578831328	[R].VAPEEHPVLLTEAPLNPK.[A]	2		625.8		3		652.027
7705373	[K].DLWASKNENEEILER.[P]	1		591.9		3		615.97
47132620	[R].GFSSGSAVVSGGSRR.[S]	1		597.8		3		470.907
12667788	[K].LKQVEDEKNSFR.[E]	1		608.5		3		498.264
530410341	[R].ELEAELEDERKQR.[A]	1		635.5		3		548.945
124494247	[K].KDNYPQSVPR.[L]	1		664		2		602.31
12667788	[R].TVGQLYKEQLAK.[L]	1		709.8		3		459.929
28416946	[R].SRDESASETSTPSEHSAAPSPQVEVR.[T]	1		595.1		4		686.072
77777	[R].TDDAPLGNLNSSTSFSSMHLDDYKDDDDK.[-]	2	1xOxidation [M18]; 1xDimethyl [K24]	605		4		812.597
194248072	[R].ARFEELCSDLFR.[S]	2	1xCarbamidomethyl [C7]; 1xCarbamidomethyl [N-Term]	597.4	12	3	3	514.918	514.918
12667788	[R].QRYEILTPNSIPK.[G]	1		590.8		3		520.291
530411822	[K].ASTAERGPPENPR.[E]	1		580		3		461.232
134142826	[R].LPEMEPLVPR.[V]	1		695.2		2		590.824
194248072	[R].FEELCSDLFR.[S]	1	1xCarbamidomethyl [C5]	613.6		2		658.302
12667788	[K].ALELDSNLYR.[I]	1		622.5		2		597.311
18426902	[K].TTLAHIIASNSK.[K]	1		600.9		3		419.238
256017174	[K].VLPQELVDLPLVK.[F]	2		621.5		2		731.948
51479166	[R].LELLELDHEQTR.[R]	1		640.3		3		499.263
55956899	[R].IKFEMEQNLR.[Q]	4	1xOxidation [M5]	718.7		2		662.34
530407114	[R].ELEGKELQDAGER.[S]	1		598.7		3		491.911
71773106	[R].LSHANSAVVLSAVK.[V]	1		594.8		3		465.937
385198061	[K].GADSELSTVPSVTK.[T]	1		591.4		2		695.857
4503165	[K].SVSDDSEKNMISK.[L]	2		685.5		2		720.338
530411822	[R].LYSEVAEERER.[L]	2		649		3		460.897
530422485	[R].EGLGLDVER.[V]	1		644.1		2		494.259
55769583	[K].NILAEELSTNK.[N]	1		661.5		2		616.33
51100974	[K].VVSIIAELLSTKTDMVEK.[A]	2	1xOxidation [M15]	593.4		3		664.704
119703753	[R].NTKQEIAEINR.[M]	1		634.4		3		439.237
4504733	[R].LLQEEEQER.[R]	1		619		2		587.291
77777	[K].MYDLLLLK.[C]	27	1xOxidation [M1]	613.4		2		512.791
194097350	[R].HRPELIDYGK.[L]	1		664.5		3		409.887
4503165	[R].EKYTFEEIQQETDIPER.[E]	2		624.2		3		719.013
310750400	[R].QTAEYSAFKLENER.[L]	1		629.7		3		562.611
19923142	[R].DTAAWTVGR.[I]	1		611.6		2		488.746
530415148	[R].LIFAGKQLEDGR.[T]	1		581.8		3		449.585
51100974	[K].SRVIVQQPGER.[S]	1		583.4		3		423.574
119395750	[R].MSGECAPNVSVSVSTSHTTISGGGSR.[G]	1	1xCarbamidomethyl [N-Term]; 1xCarbamidomethyl [C5]	578	7	3	3	855.727	855.727
4759344	[M].ASFVTEVLAHSGR.[L]	1	1xAcetyl [N-Term]	592.1		2		708.367
124494247	[R].LLSVEGSTLR.[E]	5		645.6		2		537.812
119395750	[R].NKYEDEINKR.[T]	2		764.2		3		436.889
55956899	[R].QVLDNLTMEK.[S]	1		661.6		2		595.808
116534898	[K].IVAISEDYPRK.[T]	1		587.6		3		430.906
134142826	[R].QAESLSLTR.[E]	1		659.3		2		502.772
77777	[R].TDDAPLGNLNSSTSFSSMHLDDYKDDDDK.[-]	1	1xDeamidated [N10]; 1xPhospho [S11]	600.4		3		1095.45
530381931	[K].IDIIPNPQER.[T]	3		610.2		2		597.827
332688210	[R].GSLASLDSLR.[K]	1		665.2		2		509.78
530410374	[K].LATVISVWNSDTQNPYHQQALAEK.[V]	1		541.9		3		905.124
578800920	[R].HGSGSGQSSSYGPYGSGSGWSSSR.[G]	1		545.6		3		773.66
82546830	[R].SGELQGGPDDNLIEGGGTK.[F]	1		562.6		2		922.438
124494247	[K].KRPETVATQFK.[M]	5		587.9		3		435.582
154146218	[K].VPVFGTSTHTLDISQLGDLGTR.[R]	1		514.3		3		772.073
9943848	[R].GLSFSEATASNLVK.[V]	1		592.7		2		712.375
578817799	[K].ADVVESWIGEKENSLKTDDYGR.[D]	2		594.9		3		837.737
77777	[R].PAGPGDGRPNLR.[M]	8		763.6		2		603.821
530421960	[K].SLMSISNAGSGLLSHSSTLTGSPIMEEK.[R]	1		549.1		3		945.468
530411822	[R].YAWASEEDDASSLTADNLEK.[F]	1		575.7		2		1107.99
578800406	[K].TAESQTPTPSATSFFSGK.[S]	1		574.2		2		922.439
530416745	[R].AADPGPGAELDPAAPPPAR.[A]	1		564.9		2		885.444
4504733	[R].SSPLGQNDNSEYVPMLPGK.[F]	2		577.1		2		1016.99
530371928	[K].LLNDEDQVVVNK.[A]	2		591.9		2		693.367
83700233	[K].LGSLVENNER.[V]	1		698		2		565.794
22027538	[R].LQHAAELIK.[T]	1		735		2		511.803
578803148	[R].MAKPEEVLVVENDQGEVVR.[E]	1	1xOxidation [M1]	576.2		3		719.701
18426902	[R].MLEGGEDPLYVAR.[R]	1		588.4		2		725.356
530402218	[R].ENQEGAANVNVR.[G]	1		584.7		2		650.816
530413073	[K].WEVYPAQVQGPR.[T]	1		598		2		715.365
4502027	[K].QTALVELVK.[H]	3	1xMethyl [K9]	616.5		2		507.814
530421960	[K].VVKLEEELK.[K]	1		685.8		2		543.824
55956899	[R].KDIENQYETQITQIEHEVSSSGQEVQSSAK.[E]	1		539.8		4		848.908
68509926	[R].LQLPVWEYKDR.[F]	1		581.8		3		482.929
55742689	[R].NAADLPPPLPNKPPPEDYYEEALPLGPGK.[S]	1		503.6		3		1033.86
21361181	[R].DKYEPAAVSEQGDKK.[G]	1		637.4		3		555.61
5454140	[R].LDQEVAEVDKNIELLK.[K]	1		585.5		3		619.338
51100974	[R].AWEGNYLASKPDTPQTSGTFVPVANELK.[R]	2	1xDeamidated [N]	556.2		3		1007.83
578813062	[M].AELGAGGDGHR.[G]	1	1xAcetyl [N-Term]	667.5		2		541.253
578814142	[K].FAQALGLTEAVK.[V]	1		593.5		2		624.353
82546830	[R].GENVTVENQPR.[L]	1		585.1		2		621.807
578810148	[R].TIADHCPDSACKQDLLAYLQR.[I]	1	2xCarbamidomethyl [C6; C11]	571.1		4		619.549
194248072	[R].LVNHFVEEFKR.[K]	1		673.5		3		473.257
7705373	[K].MEQKENVPPGPEVCITHQEGEK.[I]	1	1xCarbamidomethyl [C14]	577		4		634.801
530421960	[R].QELEGCYEK.[V]	1	1xCarbamidomethyl [C6]	666.6		2		578.253
530411822	[R].VAQAQAQHELEIKK.[L]	1		607.5		3		531.63
222136639	[K].TPVPSDIDISR.[S]	1		651.2		2		600.317
530368768	[K].NSIPEPIDPLFK.[H]	1		590.8		2		685.372
124494247	[R].HLGYKPEEYKMGR.[T]	1	1xOxidation [M11]	703.7		3		541.936
24638454	[R].NYLEPGKECVQPATK.[S]	1	1xCarbamidomethyl [C9]	589.5		3		578.623
14043022	[K].RGFVLQDTVEQLR.[C]	1		591.8		3		520.955
578804263	[R].VPLPGPLFDALPR.[E]	1		595.1		2		696.406
119395750	[R].LDSELKNMQDMVEDYR.[N]	1	1xOxidation [M8]	632.2		3		667.967
530407114	[K].LSYLSSSETR.[A]	1		601.1		2		571.787
578830088	[K].TILETSFHQHR.[E]	1		629.2		3		456.905
530414369	[R].ADLTGISPSPNLYLSK.[I]	1		590.3		2		838.449
124494247	[K].NPIMSQCFDR.[S]	2	1xCarbamidomethyl [C7]; 1xOxidation [M4]	605.8		2		642.279
124494247	[R].SLASKDVESPSWR.[S]	1		627.8		3		487.916
530421960	[R].QGNCQPTNVSEYNAAALMELLR.[E]	3	1xCarbamidomethyl [N-Term]; 1xOxidation [M18]; 1xCarbamidomethyl [C4]	534	50	2	3	1248.09	832.394
331999954	[K].TKYEEEINKR.[T]	1		657.4		3		437.23
578810148	[R].VIHVVTSEMDNYEPGVYTEK.[V]	1		547.7		3		770.704
109150431	[R].YLHVRPQPLAGEDPPAYQAR.[L]	1		542.7		4		570.299
134142826	[K].IQALQTACPDLQLSAASVGNCPTK.[K]	1	2xCarbamidomethyl [C8; C21]	578.2		3		848.424
197927448	[K].VVPINTPTAAVDQTLFPGK.[V]	2		550.5		2		984.543
4885637	[-].MDFLLGNPFSSPVGQR.[I]	1	1xAcetyl [N-Term]; 1xOxidation [M1]; 1xCarbamidomethyl [N-Term]; 1xDeamidated [N7]	564.6	7	2	2	911.944	911.944
530421960	[R].HPLVPNQGDHSAHLPRPQQHFLPNQAHQGDHYR.[L]	1		610.4		5		766.58
4503483	[R].GGGQIIPTAR.[R]	1		591.6		2		485.277
21361682	[K].GLTEVTQSLK.[M]	1		663.4		2		538.303
194097350	[K].DDPLTNLNTAFDVAEK.[Y]	2		565.3		2		881.928
42516572	[K].VGPGGSSVGSGDASSSR.[H]	1		577.8		2		732.34
154354964	[R].GIEQAVQSHAVAEEEAR.[K]	1		563.9		3		608.634
9943848	[K].VNIIGEVVDQGSTNLK.[I]	1		564.9		2		843.457
[truncated: 3,578 more rows]

## Sheet: LD-CS-LE-210124_SumnerC_WA_TMT_
Master Protein Accessions	Annotated Sequence	# PSMs	Modifications	Byonic Score (by Search Engine): A15 PMI-Byonic	Ions Score (by Search Engine): Mascot	Charge (by Search Engine): A15 PMI-Byonic	Charge (by Search Engine): Mascot	m/z [Da] (by Search Engine): A15 PMI-Byonic	m/z [Da] (by Search Engine): Mascot
77777	[R].VVELNKNSNPDEVVVPLDSMGNPR.[C]	4	1xOxidation [M20]; 1xTMT6plex [N-Term]; 1xTMT-GG [K6]	815.1		3		1070.9
77777	[R].PAGPGDGRPNLR.[M]	16	1xTMT6plex [N-Term]	833.2		3		479.27
4507761	[R].LIFAGKQLEDGR.[T]	6	1xTMT6plex [N-Term]; 1xTMT-GG [K6]	708.1		3		640.375
530412176; 530412188; 15431310; 24430192	[KR].LAADDFR.[AILTV]	4	1xTMT6plex [N-Term]	758.5	40	2	2	518.785	518.785
77777	[R].SGEMVTVGKSSDGTPDRR.[W]	3	1xOxidation [M4]; 1xTMT6plex [N-Term]; 1xTMT-GG [K9]	655.6		4		617.571
4507761	[K].QLEDGR.[T]	2	1xTMT6plex [N-Term]	693.8		2		473.761
55956899	[R].MTLDDFR.[I]	2	1xTMT6plex [N-Term]	701.2	33	2	2	563.792	563.792
77777	[R].TTVDYLR.[L]	4	1xTMT6plex [N-Term]	748.5	38	2	2	548.814	548.814
24430192	[K].TIEDLR.[N]	2	1xTMT6plex [N-Term]	707.3		2		488.287
4503689	[R].VSEDLR.[S]	3	1xTMT6plex [N-Term]	709.6		2		474.272
77777	[R].SGEMVTVGKSSDGTPDR.[R]	2	1xOxidation [M4]; 1xTMT6plex [N-Term]; 1xTMT-GG [K9]	609.4		3		771.059
530363140	[K].GIVEFASK.[P]	4	1xTMT6plex [K8]; 1xTMT6plex [N-Term]	685.5		2		654.9
4507761	[RK].EGIPPDQQR.[L]	74	1xTMT6plex [N-Term]	622.3	47	2	2	634.843	634.844
530406386	[R].AEFAER.[ST]	2	1xTMT6plex [N-Term]	603		2		476.258
5031839	[R].LDSELR.[G]	4	1xTMT6plex [N-Term]	718.1		2		481.28
119395750	[R].NKYEDEINKR.[T]	5	1xTMT6plex [K9]; 1xTMT6plex [N-Term]	770		3		589.664
4503689	[R].EYHTEK.[L]	3	1xTMT6plex [K6]; 1xTMT6plex [N-Term]	610.5		3		422.236
55956899	[K].EVTQLR.[H]	5	1xTMT6plex [N-Term]	710.6		2		487.795
77777	[K].IIEKQPQSPK.[A]	4	1xTMT6plex [K10]; 1xTMT6plex [N-Term]; 1xTMT-GG [K4]	631.6		3		657.073
4507761	[R].LIFAGK.[Q]	18	1xTMT6plex [K6]; 1xTMT6plex [N-Term]	524.6		2		553.871
55956899	[R].MTLDDFR.[I]	6	1xOxidation [M1]; 1xTMT6plex [N-Term]	620.9	25	2	2	571.789	571.789
4507761	[K].IQDKEGIPPDQQR.[L]	42	1xTMT6plex [K4]; 1xTMT6plex [N-Term]	527.6	24	3	3	661.374	661.374
77777	[K].QPQSPK.[A]	25	1xTMT6plex [K6]; 1xTMT6plex [N-Term]	602.5		2		571.85
5031839	[K].FASFIDK.[V]	6	1xTMT6plex [K7]; 1xTMT6plex [N-Term]	669.6	33	2	2	643.382	643.382
50659080	[R].DSLEFR.[E]	1	1xTMT6plex [N-Term]	642.6		2		498.271
4507761	[K].AKIQDK.[E]	2	2xTMT6plex [K2; K6]; 1xTMT6plex [N-Term]	381.7		3		463.972
77777	[R].EFINSPFR.[D]	7	1xDeamidated [N4]; 1xTMT6plex [N-Term]	611.4	37	2	2	620.332	620.333
119395754	[K].VELEAK.[V]	3	1xTMT6plex [K6]; 1xTMT6plex [N-Term]	636.8		2		573.861
58530840	[K].AISVPR.[V]	1	1xTMT6plex [N-Term]	621.4		2		436.282
115298678	[K].VVPEGIR.[M]	3	1xTMT6plex [N-Term]	613.4	30	2	2	499.814	499.814
55956899	[K].SLEDTK.[N]	6	1xTMT6plex [K6]; 1xTMT6plex [N-Term]	647		2		575.84
194018511	[K].VDLESR.[V]	1	1xTMT6plex [N-Term]	644		2		474.272
530412116	[R].NYSYEK.[L]	2	1xTMT6plex [K6]; 1xTMT6plex [N-Term]	605.7		2		631.345
119395750	[R].GENALKDAK.[N]	3	2xTMT6plex [K6; K9]; 1xTMT6plex [N-Term]	588.6	1	3	3	545.001	545.001
55956899	[K].TLNDMR.[Q]	3	1xTMT6plex [N-Term]	619		2		489.766
530399720	[R].SSLLEK.[G]	2	1xTMT6plex [K6]; 1xTMT6plex [N-Term]	629.4		2		567.86
47132620	[K].VELQSK.[V]	4	1xTMT6plex [K6]; 1xTMT6plex [N-Term]	585.9		2		581.366
60097902	[R].EEEYGK.[N]	2	1xTMT6plex [K6]; 1xTMT6plex [N-Term]	608.7		2		606.829
530395269	[R].ELISER.[W]	2	1xTMT6plex [N-Term]	654.2		2		488.287
5031839	[R].SEIDHVK.[K]	2	1xTMT6plex [K7]; 1xTMT6plex [N-Term]	621	17	3	3	429.255	429.255
530399866	[R].YEEIAR.[S]	2	1xTMT6plex [N-Term]	623.2		2		505.28
24430192	[R].ILNEMR.[D]	2	1xOxidation [M5]; 1xTMT6plex [N-Term]	607.3		2		510.789
70906439	[K].VGPEADKYR.[L]	4	1xTMT6plex [K7]; 1xTMT6plex [N-Term]	581.6	10	3	3	498.289	498.29
530398067	[K].LSPLGEEMR.[D]	4	1xOxidation [M8]; 1xTMT6plex [N-Term]	580.4	35	2	2	638.842	638.843
77777	[K].IIEKQPQSPK.[A]	7	1xPhospho [S8]; 2xTMT6plex [K4; K10]; 1xTMT6plex [N-Term]	540.3	37	3	2	645.714	968.068
15431310	[K].TEELNR.[E]	3	1xTMT6plex [N-Term]	633.6		2		495.775
24430192	[K].EQSSSSFSQGQS.[S]	2	1xTMT6plex [N-Term]	554.3		2		744.345
4507761	[-].MQIFVK.[T]	4	1xTMT6plex [K6]; 1xTMT6plex [N-Term]	532		2		612.383
77777	[R].PAGPGDGRPNLR.[M]	2	1xDeamidated [N10]; 1xTMT6plex [N-Term]	457.2		3		479.598
77777	[K].QPQSPK.[A]	11	1xPhospho [S4]; 1xTMT6plex [K6]; 1xTMT6plex [N-Term]	549.9		2		611.833
119395750	[K].VDLQAK.[L]	6	1xTMT6plex [K6]; 1xTMT6plex [N-Term]	531.9		2		566.361
4507761	[K].AKIQDK.[E]	2	1xTMT6plex [K6]; 1xTMT6plex [N-Term]; 1xTMT-GG [K2]	328.5		3		501.987
119703753; 5031839; 155969697; 119395754	[R].GRLDSELR.[NG]	2	1xTMT6plex [N-Term]	625.5	28	2	2	587.841	587.841
4502027	[K].VPQVSTPTLVEVSR.[N]	5	1xTMT6plex [N-Term]	563.4	53	2	3	871.007	581.006
68563515	[R].LQLFPR.[S]	4	1xTMT6plex [N-Term]	580.8		2		501.819
55956788	[K].AVTTPGKK.[G]	2	2xTMT6plex [K7; K8]; 1xTMT6plex [N-Term]	486.3		3		496.996
4507761	[-].MQIFVK.[T]	5	1xOxidation [M1]; 1xTMT6plex [K6]; 1xTMT6plex [N-Term]	458.5		2		620.38
5031839	[R].AEEREQIK.[T]	3	1xTMT6plex [K8]; 1xTMT6plex [N-Term]	608.7	15	3	3	487.62	487.62
119395754	[R].AEIDNVKK.[Q]	2	2xTMT6plex [K7; K8]; 1xTMT6plex [N-Term]	451		3		535.338
58530840	[K].SLEDLK.[L]	2	1xTMT6plex [K6]; 1xTMT6plex [N-Term]	585.5		2		581.858
55956899	[R].IKFEMEQNLR.[Q]	5	1xOxidation [M5]; 1xTMT6plex [K2]; 1xTMT6plex [N-Term]	398.6	11	3	3	594.671	594.671
530398067	[K].LHELQEK.[L]	1	1xDeamidated [Q5]; 1xTMT6plex [K7]; 1xTMT6plex [N-Term]	575.8		3		452.602
530363140	[R].GMGPGTPAGYGR.[G]	2	1xOxidation [M2]; 1xTMT6plex [N-Term]	390.6		2		683.343
42558250	[R].DYSGYQR.[D]	2	1xTMT6plex [N-Term]	528.7	33	2	2	559.277	559.277
24430192	[R].QRPSEIK.[D]	3	1xTMT6plex [K7]; 1xTMT6plex [N-Term]	540.5	10	3	3	439.275	439.275
14043022	[K].QPQPSPAEGR.[A]	1	1xTMT6plex [N-Term]	557.4	20	2	2	648.349	648.349
55956899	[K].GPAAIQK.[N]	6	1xTMT6plex [K7]; 1xTMT6plex [N-Term]	568.4	41	2	2	571.869	571.869
77777	[K].KAPMDSLFDYGTYR.[H]	6	1xOxidation [M4]; 1xTMT6plex [N-Term]; 1xTMT-GG [K1]	442.9		3		751.386
119395750	[K].AEAESLYQSK.[Y]	2	1xDeamidated [Q8]; 1xTMT6plex [K10]; 1xTMT6plex [N-Term]	439.5	64	2	2	792.93	792.93
55956899	[K].STMQELNSR.[L]	9	1xDeamidated [N/Q]; 1xOxidation [M3]; 1xTMT6plex [N-Term]	455.7	40	2	2	656.324	656.325
47132620	[K].DVDNAYMIK.[V]	7	1xOxidation [M7]; 1xTMT6plex [K9]; 1xTMT6plex [N-Term]	480.7	37	2	2	771.916	771.916
68563515	[R].PVPLPR.[P]	2	1xTMT6plex [N-Term]	472.2		2		454.3
15431310	[K].ILLDVK.[T]	5	1xTMT6plex [K6]; 1xTMT6plex [N-Term]	533.6		2		579.897
55956788	[K].ALVATPGKK.[G]	1	2xTMT6plex [K8; K9]; 1xTMT6plex [N-Term]	476.4	4	3	3	524.687	524.687
7669492	[K].YDNSLK.[I]	2	1xTMT6plex [K6]; 1xTMT6plex [N-Term]	547.1		2		599.348
530363140	[K].YGEPGEVFINK.[G]	2	1xTMT6plex [K11]; 1xTMT6plex [N-Term]	490.5	11	2	2	855.977	855.977
578822814	[R].KEYEMK.[L]	2	1xOxidation [M5]; 1xTMT6plex [K6]; 1xTMT6plex [N-Term]	445.8		3		434.577
530363140	[K].GFGFIK.[L]	3	1xTMT6plex [K6]; 1xTMT6plex [N-Term]	498.6		2		563.855
55956788	[K].GAAIPAK.[G]	2	1xTMT6plex [K7]; 1xTMT6plex [N-Term]	436.7	11	2	2	543.358	543.358
338858017	[R].GLQDEDGYR.[M]	1	1xDeamidated [Q3]; 1xTMT6plex [N-Term]	435.6	14	2	2	641.81	641.81
530412176	[R].VLDELTLTK.[A]	9	1xTMT6plex [K9]; 1xTMT6plex [N-Term]	483.3	53	2	2	745.466	745.466
77777	[R].MKFQGAFR.[KR]	5	1xOxidation [M1]; 1xTMT6plex [K2]; 1xTMT6plex [N-Term]	355.5	27	3	3	410.56	410.56
119703744	[R].TNVGILK.[V]	2	1xTMT6plex [K7]; 1xTMT6plex [N-Term]	520.5		2		601.897
119395754	[R].GELALK.[D]	2	1xTMT6plex [K6]; 1xTMT6plex [N-Term]	532.3		2		544.858
77777	[R].VVELNK.[N]	3	1xDeamidated [N5]; 1xTMT6plex [K6]; 1xTMT6plex [N-Term]	548		2		580.868
530363140	[K].SLDEMEK.[Q]	2	1xOxidation [M5]; 1xTMT6plex [K7]; 1xTMT6plex [N-Term]	595.5	11	2	2	663.355	663.355
55956788	[K].TVTPAK.[A]	3	1xTMT6plex [K6]; 1xTMT6plex [N-Term]	430.3		2		537.85
47132620	[R].TAAENDFVTLKK.[D]	5	2xTMT6plex [K11; K12]; 1xTMT6plex [N-Term]	325.9	33	3	3	675.404	675.404
530363140	[K].GIVEFASKPAAR.[K]	2	1xTMT6plex [K8]; 1xTMT6plex [N-Term]	361	8	3	3	568.678	568.679
5031839	[K].VELQAK.[A]	3	1xTMT6plex [K6]; 1xTMT6plex [N-Term]	559.1		2		573.368
58530840	[R].LEYDDLRR.[G]	1	1xTMT6plex [N-Term]	479.8	2	3	3	436.908	436.908
530412116	[R].LNYGIPAIVK.[L]	2	1xTMT6plex [K10]; 1xTMT6plex [N-Term]	389.1	35	2	2	773.492	773.492
24430192	[R].QTRPILK.[E]	2	1xTMT6plex [K7]; 1xTMT6plex [N-Term]	402.4	2	3	3	438.627	438.627
119395754	[R].EYQELMNTK.[L]	6	1xOxidation [M6]; 1xTMT6plex [K9]; 1xTMT6plex [N-Term]	423.9	30	2	2	815.432	815.432
5031839	[K].AQYEEIAQR.[S]	1	1xDeamidated [Q2]; 1xTMT6plex [N-Term]	515.3	16	2	2	669.348	669.348
77777	[R].SGEMVTVGK.[S]	38	1xOxidation [M4]; 1xTMT6plex [K9]; 1xTMT6plex [N-Term]	394.2	34	2	2	691.392	691.391
77777	[K].FQGAFR.[K]	6	1xTMT6plex [N-Term]	631.6		2		477.771
77777	[KR].NSNPDEVVVPLDSMGNPR.[C]	5	1xPhospho [S13]; 1xOxidation [M14]; 1xTMT6plex [N-Term]	239.2	59	2	2	1133.02	1133.02
119395750	[K].NMQDMVEDYR.[N]	17	2xOxidation [M2; M5]; 1xTMT6plex [N-Term]	321.8	37	2	3	781.345	521.232
119395754	[R].TEAESWYQTK.[Y]	4	1xTMT6plex [K10]; 1xTMT6plex [N-Term]	512.2	65	3	2	567.634	850.948
77777	[R].ENTKFVTK.[M]	2	1xTMT6plex [K8]; 1xTMT6plex [N-Term]; 1xTMT-GG [K4]	349.4		3		590.024
55956788	[K].VAVATPAKK.[A]	1	2xTMT6plex [K8; K9]; 1xTMT6plex [N-Term]	336.1		3		524.687
70906439	[R].LDGSVDFK.[K]	2	1xTMT6plex [K8]; 1xTMT6plex [N-Term]	474.5	11	2	2	669.887	669.888
115298678	[K].DFDFVPPVVR.[W]	2	1xTMT6plex [N-Term]	511.2	14	2	2	710.395	710.395
578835620	[R].VVELKK.[I]	1	1xTMT6plex [K6]; 1xTMT6plex [N-Term]; 1xTMT-GG [K5]	382.8		3		506.339
58530840	[R].FLSEMLK.[S]	1	1xOxidation [M5]; 1xTMT6plex [K7]; 1xTMT6plex [N-Term]	432.1	9	2	2	671.397	671.397
77777	[K].FQGAFRK.[G]	3	1xTMT6plex [K7]; 1xTMT6plex [N-Term]	502.4	8	3	3	437.936	437.936
530399720	[K].GLDGAKK.[A]	1	2xTMT6plex [K6; K7]; 1xTMT6plex [N-Term]	348.4		3		459.301
212549553	[R].VGLVAK.[G]	3	1xTMT6plex [K6]; 1xTMT6plex [N-Term]	446.2		2		522.863
578812574	[K].ELIDSR.[E]	1	1xTMT6plex [N-Term]	502		2		481.279
578822814	[R].GEAFTLK.[A]	2	1xTMT6plex [K7]; 1xTMT6plex [N-Term]	444.8	15	2	2	612.374	612.374
119395750	[R].EREQIK.[S]	14	1xTMT6plex [K6]; 1xTMT6plex [N-Term]	458.4		3		420.927
42558250	[R].LNQDQLDAVSK.[Y]	2	1xTMT6plex [K11]; 1xTMT6plex [N-Term]	365.5	64	2	2	844.983	844.984
50659080	[R].FTEDAKR.[L]	1	1xTMT6plex [K6]; 1xTMT6plex [N-Term]	391.3	7	3	3	442.259	442.259
5031839	[R].LPGVSR.[S]	3	1xTMT6plex [N-Term]	542.4		2		429.274
55956899	[K].IQDWYDKK.[G]	1	2xTMT6plex [K7; K8]; 1xTMT6plex [N-Term]	419.8		3		595.018
25777602	[K].VPDDIYK.[T]	1	1xTMT6plex [K7]; 1xTMT6plex [N-Term]	380.5	18	2	2	654.384	654.384
346986435	[K].YFSMTEVDR.[L]	2	1xOxidation [M4]; 1xTMT6plex [N-Term]	363.2	22	2	2	696.837	696.837
530398067	[K].DLEEVK.[A]	4	1xTMT6plex [K6]; 1xTMT6plex [N-Term]	522.6		2		595.855
55956788	[K].AAVTPGKK.[A]	2	2xTMT6plex [K7; K8]; 1xTMT6plex [N-Term]	422.5	0	3	3	486.992	486.992
530412188; 15431310	[R].ILNEMRDQYEK.[M]	3	1xOxidation [M5]; 1xTMT6plex [K11]; 1xTMT6plex [N-Term]	376.6	7	3	3	638.345	638.344
578813062	[R].SETAPDSYK.[V]	1	1xTMT6plex [K9]; 1xTMT6plex [N-Term]	376	15	2	2	728.39	728.39
77777	[R].GRFFQPK.[D]	2	1xTMT6plex [K7]; 1xTMT6plex [N-Term]	398.2	8	3	3	446.608	446.608
73858570	[K].TTFDPK.[K]	2	1xTMT6plex [K6]; 1xTMT6plex [N-Term]	418.7		2		583.845
4507761	[K].IQDKEGIPPDQQR.[L]	69	1xTMT6plex [K4]; 1xTMT6plex [N-Term]	223.3	37	3	3	584.987	584.986
77777	[R].VVELNK.[N]	13	1xTMT6plex [K6]; 1xTMT6plex [N-Term]	582.3		2		580.376
119703744	[R].EMQDLGGGER.[M]	4	1xOxidation [M2]; 1xTMT6plex [N-Term]	325.7	39	2	2	668.822	668.822
338858017	[K].AEFQDALEK.[L]	3	1xDeamidated [Q4]; 1xTMT6plex [K9]; 1xTMT6plex [N-Term]	402.5	11	2	2	755.415	755.415
15618995	[R].GDNALKDAR.[A]	2	1xTMT6plex [K6]; 1xTMT6plex [N-Term]	450.8	12	3	3	473.277	473.277
119395750	[R].LDSELK.[N]	9	1xTMT6plex [K6]; 1xTMT6plex [N-Term]	588.3		2		581.858
77777	[R].MKFQGAFR.[K]	2	1xOxidation [M1]; 1xGG [K2]; 1xTMT6plex [N-Term]	311.6	17	3	3	448.574	448.574
58530840	[K].LGIYEAMK.[I]	1	1xOxidation [M7]; 1xTMT6plex [K8]; 1xTMT6plex [N-Term]	367.1	5	2	2	699.907	699.907
58530840	[R].QDSLESMK.[F]	1	1xOxidation [M7]; 1xTMT6plex [K8]; 1xTMT6plex [N-Term]	480.6	7	2	2	706.379	706.379
58530840	[R].ESLLVK.[I]	1	1xTMT6plex [K6]; 1xTMT6plex [N-Term]	484.4		2		573.879
119395750	[R].TNAENEFVTIKK.[D]	9	2xTMT6plex [K11; K12]; 1xTMT6plex [N-Term]	251.1	29	3	3	694.412	694.413
119703753; 5031839; 155969697	[R].TAAENEFVTLKK.[D]	4	2xTMT6plex [K11; K12]; 1xTMT6plex [N-Term]	263.1	26	3	3	680.078	680.077
58530840	[R].ETQSQLETER.[S]	3	1xTMT6plex [N-Term]	500.6	35	2	2	725.373	725.373
530412176	[R].LENEIQTYR.[S]	3	1xDeamidated [N3]; 1xTMT6plex [N-Term]	389.6	41	2	2	698.371	698.369
60097902	[K].ENLPISGHK.[H]	1	1xTMT6plex [K9]; 1xTMT6plex [N-Term]	392.3	5	3	3	484.957	484.957
222136639	[K].TDTESELDLISR.[L]	1	1xTMT6plex [N-Term]	318.6	3	2	2	804.42	804.42
55956788	[K].SAPELK.[T]	1	1xTMT6plex [K6]; 1xTMT6plex [N-Term]	506.1		2		551.847
7669492	[K].LTGMAFR.[V]	4	1xOxidation [M4]; 1xTMT6plex [N-Term]	524	11	2	2	520.792	520.792
119395750	[R].RVDQLK.[S]	6	1xTMT6plex [K6]; 1xTMT6plex [N-Term]	442.9		3		406.264
25777602	[K].DVVVQK.[Q]	2	1xTMT6plex [K6]; 1xTMT6plex [N-Term]	363.7		2		573.369
578822169	[K].VQVEYK.[G]	1	1xTMT6plex [K6]; 1xTMT6plex [N-Term]	471.7		2		612.374
58530840	[R].AQIDNLTR.[E]	1	1xTMT6plex [N-Term]	454.4	7	2	2	580.335	580.335
5031839	[R].GMQDLVEDFK.[N]	2	1xOxidation [M2]; 1xTMT6plex [K10]; 1xTMT6plex [N-Term]	324	22	2	2	828.44	828.44
119395750	[K].VDLQAK.[L]	2	1xDeamidated [Q4]; 1xTMT6plex [K6]; 1xTMT6plex [N-Term]	508.2		2		566.853
4502027	[K].LVTDLTK.[V]	7	1xTMT6plex [K7]; 1xTMT6plex [N-Term]	516.2	39	2	2	624.403	624.403
77777	[R].EPSTGK.[T]	9	1xTMT6plex [K6]; 1xTMT6plex [N-Term]	539		2		538.821
338858017	[R].VEASISK.[A]	2	1xTMT6plex [K7]; 1xTMT6plex [N-Term]	396	1	2	2	596.371	596.371
194018511	[K].YQELQITAGR.[H]	2	1xTMT6plex [N-Term]	331.1	32	2	2	704.393	704.394
5031839	[R].GEMALK.[D]	2	1xOxidation [M3]; 1xTMT6plex [K6]; 1xTMT6plex [N-Term]	430.2		2		561.833
4503689	[K].DLLPSR.[D]	4	1xTMT6plex [N-Term]	550.7		2		465.285
119395750	[R].GENALK.[D]	4	1xTMT6plex [K6]; 1xTMT6plex [N-Term]	514.1		2		545.337
530363140	[R].SPPPGMGLNQNR.[G]	4	1xOxidation [M6]; 1xTMT6plex [N-Term]	336.7	44	2	3	756.894	504.932
58530840	[R].SQLQISNNR.[T]	2	1xTMT6plex [N-Term]	414.5	36	2	2	644.863	644.862
55956899	[K].STMQELNSR.[L]	14	1xOxidation [M3]; 1xTMT6plex [N-Term]	363.5	35	2	2	655.833	655.833
55956899	[K].TLNDMR.[Q]	9	1xOxidation [M5]; 1xTMT6plex [N-Term]	362.4		2		497.763
4503689	[K].SSSYSK.[Q]	3	1xTMT6plex [K6]; 1xTMT6plex [N-Term]	451.8		2		558.819
530412176; 530412188; 15431310; 55956899; 24430192	[R].LASYLDK.[V]	7	1xTMT6plex [K7]; 1xTMT6plex [N-Term]	412.1	32	3	2	423.26	634.387
70906439	[R].VELEDWNGR.[T]	3	1xDeamidated [N7]; 1xTMT6plex [N-Term]	372.3	44	2	2	674.341	674.341
15618995	[R].GDNALK.[D]	2	1xTMT6plex [K6]; 1xTMT6plex [N-Term]	456.7		2		538.329
530363140	[K].ANLSLLR.[R]	2	1xTMT6plex [N-Term]	570.6		2		508.327
55956899	[K].KAALEK.[S]	6	2xTMT6plex [K1; K6]; 1xTMT6plex [N-Term]	350.4		3		449.638
24430192	[R].DQYEQMAEK.[N]	2	1xTMT6plex [K9]; 1xTMT6plex [N-Term]	411.7	41	2	2	800.409	800.408
47604944	[K].NALIPR.[I]	2	1xTMT6plex [N-Term]	498.7		2		456.796
530366332	[R].VDIGVK.[R]	2	1xTMT6plex [N-Term]; 1xTMT-GG [K6]	361.6		2		601.879
119703744	[R].QEPSDSPMFIINR.[N]	1	1xOxidation [M8]; 1xTMT6plex [N-Term]	241	8	2	2	889.951	889.951
77777	[K].ALLNLSNGR.[N]	26	1xDeamidated [N]; 1xTMT6plex [N-Term]	314.1	58	2	2	594.351	594.351
394582093	[R].ELISDNQYR.[L]	3	1xTMT6plex [N-Term]	394.9	44	2	2	683.863	683.863
77777	[R].HEMLAVEPINELLR.[D]	13	1xOxidation [M3]; 1xTMT6plex [N-Term]	338.6	68	2	3	955.024	637.019
119395750	[K].DVDGAYMTK.[V]	22	1xOxidation [M7]; 1xTMT6plex [K9]; 1xTMT6plex [N-Term]	369.1	32	2	2	737.387	737.387
77777	[R].EFINSPFR.[D]	11	1xTMT6plex [N-Term]	366.9	43	2	2	619.841	619.841
346986435	[K].TPEEVTR.[T]	4	1xTMT6plex [N-Term]	435.9	27	2	2	530.796	530.796
212549553	[K].QQGPILTK.[H]	1	1xTMT6plex [K8]; 1xTMT6plex [N-Term]	322.8	21	2	2	671.927	671.927
15618995	[K].SGGYGFGR.[G]	2	1xTMT6plex [N-Term]	546.4	25	2	2	515.27	515.269
14043022	[R].TTTPQQTK.[I]	3	1xTMT6plex [K8]; 1xTMT6plex [N-Term]	483.3	24	3	2	454.938	681.903
4557581	[K].TESTLK.[T]	2	1xTMT6plex [K6]; 1xTMT6plex [N-Term]	491.5		2		568.851
77777	[R].DRWSSVVPR.[V]	5	1xTMT6plex [N-Term]	573.2	48	2	3	665.875	444.252
58530840	[K].YGDGIQLTR.[S]	1	1xTMT6plex [N-Term]	353.5	10	2	2	626.349	626.349
50845388	[R].SEVDMLK.[I]	2	1xOxidation [M5]; 1xTMT6plex [K7]; 1xTMT6plex [N-Term]	333.6	5	2	2	648.368	648.369
15618995	[R].DVVEDYK.[K]	3	1xTMT6plex [K7]; 1xTMT6plex [N-Term]	316.1	20	2	2	663.371	663.372
58530840	[K].EYEIER.[L]	2	1xTMT6plex [N-Term]	577.1		2		534.282
222136639	[K].MVVASSK.[K]	1	1xOxidation [M1]; 1xTMT6plex [K7]; 1xTMT6plex [N-Term]	323.5	10	2	2	598.36	598.36
58530840	[R].LQAEIK.[R]	2	1xTMT6plex [K6]; 1xTMT6plex [N-Term]	459.6		2		580.376
578822814	[K].AFTNSK.[I]	2	1xDeamidated [N4]; 1xTMT6plex [K6]; 1xTMT6plex [N-Term]	495.3		2		563.829
194018511	[K].MEIAELNR.[T]	1	1xOxidation [M1]; 1xTMT6plex [N-Term]	356.9	14	2	2	610.83	610.83
530412116	[R].ALMGSPQLVAAVVR.[T]	2	1xOxidation [M3]; 1xTMT6plex [N-Term]	304.6	38	2	2	828.987	828.988
194018511	[R].QVDLLSAEQMR.[Q]	1	1xOxidation [M10]; 1xTMT6plex [N-Term]	258.3	11	2	2	767.909	767.909
58530840	[K].WLYDAK.[R]	1	1xTMT6plex [K6]; 1xTMT6plex [N-Term]	264		2		627.368
119703753; 5031839; 153791670; 372466572; 155969697; 530399866; 89357932; 119395754	[R].FLEQQNK.[VLAIM]	3	1xTMT6plex [K7]; 1xTMT6plex [N-Term]	494.5	28	2	2	682.901	682.901
47604944	[K].TPPDEIK.[N]	1	1xTMT6plex [K7]; 1xTMT6plex [N-Term]	376.7	4	2	2	629.376	629.376
77777	[KR].NETYQYYGFSHTVGR.[L]	10	1xTMT6plex [N-Term]	365.3	60	4	3	513.501	684.332
578822814	[K].GPTQEFK.[K]	2	1xDeamidated [Q4]; 1xTMT6plex [K7]; 1xTMT6plex [N-Term]	432	15	2	2	633.36	633.36
55956788	[K].AAATPAKK.[T]	1	2xTMT6plex [K7; K8]; 1xTMT6plex [N-Term]	316.7		3		482.321
77777	[R].VVELNK.[N]	2	1xTMT6plex [N-Term]	546.4		2		465.794
7669492	[K].VIPELNGK.[L]	2	1xDeamidated [N6]; 1xTMT6plex [K8]; 1xTMT6plex [N-Term]	319.9	2	2	2	664.913	664.913
55956788	[R].LELQGPR.[G]	2	1xTMT6plex [N-Term]	499.4	6	2	2	521.316	521.316
47132620; 153791670	[K].KYEDEINKR.[T]	4	2xTMT6plex [K1; K8]; 1xTMT6plex [N-Term]	445.5	9	3	4	628.04	471.28
55956899	[K].GPAAIQK.[N]	1	1xDeamidated [Q6]; 1xTMT6plex [K7]; 1xTMT6plex [N-Term]	353.1	4	2	2	572.36	572.36
4502027	[K].DLGEENFK.[A]	1	1xTMT6plex [K8]; 1xTMT6plex [N-Term]	312.2	5	2	2	705.388	705.388
55956899	[R].QVLDNLTMEK.[S]	14	1xOxidation [M8]; 1xTMT6plex [K10]; 1xTMT6plex [N-Term]	469.7	53	2	3	832.971	555.649
58530840	[K].NTNIAQK.[Q]	2	1xTMT6plex [K7]; 1xTMT6plex [N-Term]	311.9	27	2	2	623.88	623.88
47132620	[R].LQGEIAHVK.[K]	4	1xTMT6plex [K9]; 1xTMT6plex [N-Term]	332.8	52	2	3	726.951	484.969
15618995	[R].SEIENVKK.[Q]	1	2xTMT6plex [K7; K8]; 1xTMT6plex [N-Term]	426.3		3		545.343
77777	[R].WSSVVPR.[V]	1	1xPhospho [S3]; 1xTMT6plex [N-Term]	379.7	15	2	2	570.294	570.294
42558250	[K].LVDPER.[D]	1	1xTMT6plex [N-Term]	340		2		479.282
7669492	[R].LEKPAK.[Y]	2	2xTMT6plex [K3; K6]; 1xTMT6plex [N-Term]	291.9		3		458.309
4503689	[R].GGSTSYGTGSETESPR.[N]	8	1xTMT6plex [N-Term]	381.1	91	2	2	901.424	901.424
194018511; 47132620; 119395750; 119703753; 5031839; 153791670; 372466572; 155969697; 119395754	[KR].YEDEINK.[HR]	2	1xTMT6plex [K7]; 1xTMT6plex [N-Term]	414.7	33	2	2	684.875	684.874
119703744	[R].ALNSMGQDLERPLELR.[V]	1	1xOxidation [M5]; 1xTMT6plex [N-Term]	354.9		3		696.378
50845388	[K].LMVALAK.[G]	1	1xOxidation [M2]; 1xTMT6plex [K7]; 1xTMT6plex [N-Term]	376.1	13	2	2	610.396	610.396
530363140	[K].NPMYQK.[E]	4	1xOxidation [M3]; 1xTMT6plex [K6]; 1xTMT6plex [N-Term]	350.9		2		627.85
578822169	[K].ITITNDKGR.[L]	1	1xTMT6plex [K7]; 1xTMT6plex [N-Term]	350		3		492.636
119395750	[R].LRSEIDNVKK.[Q]	4	2xTMT6plex [K9; K10]; 1xTMT6plex [N-Term]	338.6	9	3	4	630.397	473.05
119395750	[K].DVDGAYMTK.[V]	6	1xTMT6plex [K9]; 1xTMT6plex [N-Term]	513.9	42	3	2	486.594	729.391
4502027	[K].FQNALLVR.[Y]	1	1xTMT6plex [N-Term]	468.8	14	2	2	595.368	595.368
4502027	[K].NYAEAK.[D]	2	1xTMT6plex [K6]; 1xTMT6plex [N-Term]	471.7		2		577.335
194018511	[R].SLYNLGGSR.[S]	1	1xTMT6plex [N-Term]	347.7	6	2	2	598.336	598.336
222136639	[R].VLDTNDR.[F]	1	1xTMT6plex [N-Term]	460.3	8	2	2	531.293	531.293
77777	[R].MKFQGAFR.[K]	6	1xOxidation [M1]; 1xTMT6plex [K2]; 1xTMT6plex [N-Term]	304	1	3	3	486.948	486.948
530412116	[K].AAMIVNQLSK.[K]	2	1xOxidation [M3]; 1xTMT6plex [K10]; 1xTMT6plex [N-Term]	226.4	27	2	2	774.963	774.963
55956788	[K].VFGNEIK.[L]	1	1xTMT6plex [K7]; 1xTMT6plex [N-Term]	507	25	2	2	632.887	632.887
15618995; 226246663	[R].FLEQQNQVLETK.[W]	4	1xTMT6plex [K12]; 1xTMT6plex [N-Term]	420.2	47	2	3	968.051	645.703
24430192	[K].TEELNK.[E]	2	1xTMT6plex [K6]; 1xTMT6plex [N-Term]	579.4		2		596.353
58530840	[K].NDYDQLQK.[A]	2	1xTMT6plex [K8]; 1xTMT6plex [N-Term]	374		2		741.404
530363140	[R].MGYMDPR.[E]	4	2xOxidation [M1; M4]; 1xTMT6plex [N-Term]	260.4	8	2	2	565.762	565.762
15431310	[R].QRPAEIK.[D]	6	1xTMT6plex [K7]; 1xTMT6plex [N-Term]	277.8	17	3	3	433.943	433.943
530412176; 15431310; 31559829; 153945736; 24430192	[K].VTMQNLNDR.[L]	11	1xDeamidated [N/Q]; 1xOxidation [M3]; 1xTMT6plex [N-Term]	409.8	38	2	2	668.839	668.84
58530840	[R].MSQLEVK.[E]	2	1xOxidation [M1]; 1xTMT6plex [K7]; 1xTMT6plex [N-Term]	234	7	2	2	654.884	654.884
58530840	[K].VLEQDK.[A]	1	1xTMT6plex [K6]; 1xTMT6plex [N-Term]	507.7		2		595.364
115298678	[K].SDDKVTLEER.[L]	2	1xTMT6plex [K4]; 1xTMT6plex [N-Term]	342.2	6	3	3	550.642	550.642
47132620	[K].KYEDEINK.[R]	1	2xTMT6plex [K1; K8]; 1xTMT6plex [N-Term]	310.6	3	3	3	576.005	576.005
119395750	[R].RVDQLKSDQSR.[L]	3	1xTMT6plex [K6]; 1xTMT6plex [N-Term]	330.8	0	4	4	448.262	448.263
70906439	[K].VGPEADK.[Y]	2	1xTMT6plex [K7]; 1xTMT6plex [N-Term]	453.9	23	2	2	587.347	587.347
530412176; 15431310; 31559829; 153945736; 24430192	[K].VTMQNLNDR.[L]	12	1xOxidation [M3]; 1xTMT6plex [N-Term]	384.6	26	2	2	668.35	668.348
119703753; 5031839; 155969697; 226246663; 119395754	[K].DVDAAYMNK.[V]	3	1xTMT6plex [K9]; 1xTMT6plex [N-Term]	419.5	56	3	2	495.599	742.895
226246554	[K].SKIGSIPR.[D]	10	1xTMT6plex [N-Term]; 1xTMT6plex [K2]	451.4	5	2	2	543.846	543.845
58530840	[R].LQAEIKR.[I]	1	1xTMT6plex [K6]; 1xTMT6plex [N-Term]	431.9	4	3	3	439.287	439.287
77777	[K].KAPMDSLFDYGTYR.[H]	12	1xOxidation [M4]; 1xTMT6plex [K1]; 1xTMT6plex [N-Term]	401.3	35	2	3	1069.55	713.372
55956788	[K].NSTWSGESK.[T]	2	1xTMT6plex [K9]; 1xTMT6plex [N-Term]	418.1	37	2	2	727.39	727.388
578822169	[K].ITITNDK.[G]	1	1xTMT6plex [K7]; 1xTMT6plex [N-Term]	421.7		2		631.889
25777602	[R].ELDIMEPK.[V]	2	1xOxidation [M5]; 1xTMT6plex [K8]; 1xTMT6plex [N-Term]	309.4	7	2	2	724.906	724.906
530412116	[K].MVPLLNK.[N]	1	1xOxidation [M1]; 1xTMT6plex [K7]; 1xTMT6plex [N-Term]	273.1		2		644.907
50845388	[K].ELASALK.[S]	1	1xTMT6plex [K7]; 1xTMT6plex [N-Term]	453.5	12	2	2	595.383	595.383
58530840	[R].SLNESK.[I]	2	1xTMT6plex [K6]; 1xTMT6plex [N-Term]	409.2		2		568.339
77777	[R].VVELNK.[N]	2	1xTMT6plex [N-Term]; 1xTMT-GG [K6]	418.1		2		637.397
530412176	[K].YENEVALR.[Q]	2	1xDeamidated [N3]; 1xTMT6plex [N-Term]	374.4	13	2	2	612.327	612.328
119395754	[R].TEEREQIK.[T]	4	1xTMT6plex [K8]; 1xTMT6plex [N-Term]	510.1	13	3	3	497.624	497.624
530412116	[R].ISEDKNPDYR.[K]	1	1xTMT6plex [K5]; 1xTMT6plex [N-Term]	350.2		3		565.642
194018511	[R].EQIMVLNNK.[F]	1	1xOxidation [M4]; 1xTMT6plex [K9]; 1xTMT6plex [N-Term]	255.8	7	2	2	781.954	781.954
4507761	[R].TLSDYNIQK.[E]	1	1xDeamidated [Q8]; 1xGG [K9]; 1xTMT6plex [N-Term]	280.5	13	2	2	713.377	713.377
77777	[R].LTDEEFREPSTGK.[T]	13	1xTMT6plex [K13]; 1xTMT6plex [N-Term]	231.3	20	3	3	656.354	656.355
530363140	[R].EEYEGPNKKPR.[F]	1	2xTMT6plex [K8; K9]; 1xTMT6plex [N-Term]	265.3		4		509.295
394582093	[R].AIPTTGR.[G]	1	1xTMT6plex [N-Term]	480.9	15	2	2	472.79	472.79
47132620	[R].SLVGLGGTK.[S]	5	1xTMT6plex [K9]; 1xTMT6plex [N-Term]	290.4	51	2	2	645.413	645.414
15618995	[K].FQELQLAAGR.[H]	4	1xTMT6plex [N-Term]	329.3	46	2	2	681.391	681.39
222136639	[K].ETGVPIAGR.[H]	2	1xTMT6plex [N-Term]	392.8	32	2	2	564.832	564.833
119395754	[R].TEEREQIK.[T]	2	1xDeamidated [Q6]; 1xTMT6plex [K8]; 1xTMT6plex [N-Term]	341.3	7	3	3	497.952	497.952
47604944	[K].EQLAGK.[V]	1	1xTMT6plex [K6]; 1xTMT6plex [N-Term]	306.2		2		552.345
530412176	[R].QSVEADINGLRR.[V]	5	1xTMT6plex [N-Term]	303.1	53	2	3	793.944	529.632
77777	[R].VVELNK.[N]	1	1xDeamidated [N5]; 1xGG [K6]; 1xTMT6plex [N-Term]	311.1		2		523.309
77777	[KR].APMDSLFDYGTYR.[H]	15	1xOxidation [M3]; 1xTMT6plex [N-Term]	271.8	67	2	2	890.923	890.924
77777	[R].DRWSSVVPR.[V]	1	1xPhospho [S4]; 1xTMT6plex [N-Term]	226.6	4	2	2	705.858	705.858
24430192	[R].ILNEMR.[D]	1	1xDeamidated [N3]; 1xOxidation [M5]; 1xTMT6plex [N-Term]	410.3		2		511.282
5031839	[R].AEEREQIK.[T]	1	1xDeamidated [Q6]; 1xTMT6plex [K8]; 1xTMT6plex [N-Term]	346.5	8	3	3	487.948	487.948
578822814	[K].LPPNVVEESAR.[A]	1	1xTMT6plex [N-Term]	349.8		2		720.406
578822169	[K].DISENKR.[A]	3	1xTMT6plex [K6]; 1xTMT6plex [N-Term]	482.6	9	3	3	440.594	440.594
68563515	[R].SEPIYNSR.[C]	1	1xDeamidated [N6]; 1xTMT6plex [N-Term]	255.4	8	2	2	598.312	598.312
530399866	[R].DQEEEYK.[S]	1	1xTMT6plex [K7]; 1xTMT6plex [N-Term]	224.7	3	2	2	699.862	699.862
530412176	[K].KNHEEEMKDLR.[N]	2	1xOxidation [M7]; 1xTMT6plex [K8]; 1xTMT6plex [N-Term]	333.3		4		476.508
58530840	[K].STLEAETR.[V]	3	1xTMT6plex [N-Term]	373	43	2	2	568.312	568.312
194018511; 47132620; 119395750; 119703753; 5031839; 153791670; 372466572; 155969697; 119395754	[KR].YEDEINKR.[T]	4	1xTMT6plex [K7]; 1xTMT6plex [N-Term]	416.5	22	2	3	762.925	508.953
119395754	[R].TTAENEFVMLK.[K]	5	1xOxidation [M9]; 1xTMT6plex [K11]; 1xTMT6plex [N-Term]	253.3	64	2	2	878.984	878.982
338858017	[K].APADLR.[G]	1	1xTMT6plex [N-Term]	353.5		2		436.263
119395754	[R].LRAEIDNVK.[K]	1	1xTMT6plex [K9]; 1xTMT6plex [N-Term]	285.1	5	3	3	505.98	505.98
58530840	[K].QSLDDAAK.[T]	2	1xTMT6plex [K8]; 1xTMT6plex [N-Term]	365.6	30	2	2	653.374	653.376
58530840	[K].ELQLQK.[Q]	1	1xTMT6plex [K6]; 1xTMT6plex [N-Term]	409.2		2		608.886
47132620	[R].TAAENDFVTLK.[K]	8	1xTMT6plex [K11]; 1xTMT6plex [N-Term]	270.8	67	2	2	833.977	833.975
5031839	[R].GFSANSAR.[L]	1	1xTMT6plex [N-Term]	344.9	14	2	2	519.78	519.78
47132620	[R].SLVGLGGTK.[S]	3	1xTMT6plex [N-Term]; 1xTMT-GG [K9]	388.5		2		702.435
578822814	[R].VNYKDR.[S]	1	1xDeamidated [N2]; 1xTMT6plex [K4]; 1xTMT6plex [N-Term]	235.2		3		418.58
55956899	[K].SLEDTKNR.[Y]	5	1xTMT6plex [K6]; 1xTMT6plex [N-Term]	438.1	17	3	3	474.276	474.277
77777	[R].MKFQGAFR.[K]	2	1xOxidation [M1]; 1xTMT6plex [N-Term]; 1xTMT-GG [K2]	296.1		3		524.962
530412176	[R].QSVEADINGLRR.[V]	6	1xDeamidated [N8]; 1xTMT6plex [N-Term]	381.4	71	2	3	794.437	529.96
55956899	[R].FSSSSGYGGGSSR.[V]	10	1xTMT6plex [N-Term]	264.5	91	2	2	732.85	732.85
394582093	[K].VELSESR.[L]	2	1xTMT6plex [N-Term]	337	22	2	2	524.796	524.796
212549553	[K].VLQDMGLPTGAEGR.[D]	1	1xOxidation [M5]; 1xTMT6plex [N-Term]	208.1		2		844.946
55956899	[K].IGLGGR.[G]	2	1xTMT6plex [N-Term]	486.9		2		401.261
530398067	[K].DLEEVK.[A]	3	1xTMT6plex [N-Term]	510.1		2		481.275
55956899	[K].KGPAAIQK.[N]	6	2xTMT6plex [K1; K8]; 1xTMT6plex [N-Term]	287.1	26	3	3	500.668	500.668
578813062	[R].AAVEEK.[R]	1	1xTMT6plex [K6]; 1xTMT6plex [N-Term]	362.2		2		552.838
119395750	[R].SLVNLGGSK.[S]	12	1xTMT6plex [K9]; 1xTMT6plex [N-Term]	313	52	2	2	666.916	666.916
530398067	[R].QKVEPLR.[A]	1	1xDeamidated [Q1]; 1xTMT6plex [K2]; 1xTMT6plex [N-Term]	280.6	3	3	3	443.615	443.615
119395750	[R].RRVDQLK.[S]	2	1xTMT6plex [K7]; 1xTMT6plex [N-Term]	280.6	6	3	3	458.297	458.298
119395750; 119703753; 5031839; 372466572; 155969697; 119395754	[RK].NKYEDEINKR.[T]	7	2xTMT6plex [K2; K9]; 1xTMT6plex [N-Term]	425.5	13	3	4	666.053	499.792
50845388	[K].GTDVPK.[W]	1	1xTMT6plex [K6]; 1xTMT6plex [N-Term]	303.3		2		537.832
47604944	[K].MDLLLTK.[T]	1	1xOxidation [M1]; 1xTMT6plex [K7]; 1xTMT6plex [N-Term]	242.3		2		654.403
58530840	[R].INTLGR.[M]	2	1xTMT6plex [N-Term]	502		2		451.785
24430192	[R].SEVTELRR.[V]	5	1xTMT6plex [N-Term]	455.7	31	2	3	609.853	406.905
226246554	[R].ENIVDVK.[D]	1	1xTMT6plex [K7]; 1xTMT6plex [N-Term]	341.2		2		637.889
55956788	[K].ESFDGSVR.[A]	1	1xTMT6plex [N-Term]	254.5	2	2	2	563.29	563.29
58530840	[R].AMTIAK.[L]	1	1xOxidation [M2]; 1xTMT6plex [K6]; 1xTMT6plex [N-Term]	294.5		2		554.845
119395754	[K].YEELQQTAGR.[H]	1	1xDeamidated [Q6]; 1xTMT6plex [N-Term]	260	8	2	2	712.866	712.866
530412176	[K].IRLENEIQTYR.[S]	4	1xTMT6plex [N-Term]	269.1	52	2	3	832.471	555.316
578822169	[K].VQVEYKGETK.[S]	1	2xTMT6plex [K6; K10]; 1xTMT6plex [N-Term]	154.1		3		623.374
133778961	[K].SSTSTIKDK.[D]	2	1xGG [K7]; 1xTMT6plex [K9]; 1xTMT6plex [N-Term]	310.2	5	2	2	769.943	769.943
212549553	[K].FNYSGSGGR.[S]	1	1xTMT6plex [N-Term]	314	11	2	2	587.296	587.296
578837829	[R].LQESKMILDEVK.[M]	3	1xAcetyl [K12]; 1xTMT6plex [N-Term]	381.8		2		852.48
530399866	[K].MELEGK.[L]	1	1xOxidation [M1]; 1xTMT6plex [K6]; 1xTMT6plex [N-Term]	311.2		2		590.837
388998877	[K].PDTDLR.[T]	1	1xTMT6plex [N-Term]	281.3		2		473.263
530399720	[K].AVGGLGK.[L]	3	1xTMT6plex [K7]; 1xTMT6plex [N-Term]	446.6	31	2	2	530.35	530.35
77777	[K].ALLNLSNGR.[N]	8	2xDeamidated [N4; N7]; 1xTMT6plex [N-Term]	222.2	55	2	2	594.843	594.843
58530840	[K].DVALAR.[G]	1	1xTMT6plex [N-Term]	414.3		2		437.272
58530840	[R].LTYEIEDEKR.[R]	1	1xTMT6plex [K9]; 1xTMT6plex [N-Term]	298.6	8	3	3	585.331	585.331
5031839	[R].VRAEEREQIK.[T]	2	1xTMT6plex [K10]; 1xTMT6plex [N-Term]	372.3		4		429.76
578837829	[R].LQESKMILDEVK.[M]	7	1xAcetyl [K12]; 1xOxidation [M6]; 1xTMT6plex [N-Term]	403.9		2		860.477
77777	[R].VVELNKNSNPDEVVVPLDSMGNPR.[C]	1	1xDeamidated [N22]; 1xOxidation [M20]; 1xTMT6plex [N-Term]; 1xTMT-GG [K6]	191.6		3		1071.23
55956899	[K].TLNDMRQEYEQLIAK.[N]	7	1xOxidation [M5]; 1xTMT6plex [K15]; 1xTMT6plex [N-Term]	184.6	30	3	3	776.087	776.088
58530840	[R].KEEAIR.[K]	1	1xTMT6plex [K1]; 1xTMT6plex [N-Term]	282		3		401.92
4507761	[K].AKIQDKEGIPPDQQR.[L]	4	2xTMT6plex [K2; K6]; 1xTMT6plex [N-Term]	127.4	6	4	4	603.356	603.356
77777	[K].APAPQPPPILK.[V]	1	1xTMT6plex [K11]; 1xTMT6plex [N-Term]	205	8	2	2	679.424	679.424
578812574	[K].ALLQLWQR.[Y]	4	2xDeamidated [Q4; Q7]; 1xTMT6plex [N-Term]	437.5	7	2	2	629.869	629.869
58530840	[K].VTQLTDR.[W]	1	1xTMT6plex [N-Term]	358.7		2		531.311
77777	[K].LTGTYSIMIQK.[I]	12	1xOxidation [M8]; 1xTMT6plex [K11]; 1xTMT6plex [N-Term]	155.2	65	2	2	865.003	865.002
530362270	[K].KIQEELNSR.[W]	1	1xTMT6plex [N-Term]	356.2	1	2	2	673.385	673.385
530362270	[K].EGKEPSEIGNLVK.[D]	2	1xPhospho [S6]; 1xGG [K13]; 1xTMT6plex [N-Term]	89.7		3		608.31
119395754	[R].NTKHEISEMNR.[M]	3	1xOxidation [M9]; 1xTMT6plex [K3]; 1xTMT6plex [N-Term]	232	23	3	4	611.661	458.998
38156703	[K].ASVDYIR.[KR]	3	1xTMT6plex [N-Term]	690.2	25	2	2	526.801	526.801
25777602	[R].KNPNYDL.[-]	1	1xTMT6plex [K1]; 1xTMT6plex [N-Term]	231.5	5	2	2	661.38	661.38
5031839; 155969697; 119395754	[R].QLDSIVGER.[G]	5	1xTMT6plex [N-Term]	322.8	56	2	2	623.354	623.354
60097902	[K].DKNTDTLSK.[K]	1	2xTMT6plex [K2; K9]; 1xTMT6plex [N-Term]	168.3	1	3	3	570.34	570.34
4507761	[K].TITLEVEPSDTIENVK.[A]	22	1xTMT6plex [K16]; 1xTMT6plex [N-Term]	171.5	76	2	2	1123.63	1123.63
119395750	[R].LRSEIDNVK.[K]	4	1xTMT6plex [K9]; 1xTMT6plex [N-Term]	158.9	22	2	3	766.465	511.312
156523970	[K].EATEAAK.[C]	4	1xTMT6plex [K7]; 1xTMT6plex [N-Term]	635.6		2		589.345
156523970	[K].ATLSEK.[L]	2	1xTMT6plex [K6]; 1xTMT6plex [N-Term]	597.7		2		553.845
52632381	[K].DVPNTQPK.[A]	1	1xTMT6plex [K8]; 1xTMT6plex [N-Term]	391.6	7	2	2	678.898	678.898
4507725	[K].VLDAVR.[G]	3	1xTMT6plex [N-Term]	595.5		2		451.287
55956899	[K].IGLGGRGGSGGSYGR.[G]	3	1xTMT6plex [N-Term]	222.6	40	3	3	527.288	527.289
226246554	[K].CFPQKK.[K]	1	1xCarbamidomethyl [C1]; 1xTMT6plex [K6]; 1xTMT6plex [N-Term]; 1xTMT-GG [K5]	90.9		3		536.985
31559829	[R].NELTEMKR.[T]	3	1xOxidation [M6]; 1xTMT6plex [K7]; 1xTMT6plex [N-Term]	367.5	5	3	3	498.95	498.95
530399826	[K].LDPAVQQLK.[N]	2	1xTMT6plex [K9]; 1xTMT6plex [N-Term]	505.2	16	2	2	735.459	735.459
31559829	[R].NELTEMK.[R]	2	1xOxidation [M6]; 1xTMT6plex [K7]; 1xTMT6plex [N-Term]	431.6	12	2	2	669.871	669.871
119395750	[R].VDQLKSDQSR.[L]	1	1xTMT6plex [K5]; 1xTMT6plex [N-Term]	228.8		3		545.315
4507475	[R].GDPVNVSR.[V]	2	1xTMT6plex [N-Term]	391.1	25	2	2	536.801	536.801
148664230	[R].DPVLTLR.[A]	1	1xTMT6plex [N-Term]	413.8	3	2	2	521.826	521.826
4507725	[K].VEIDTK.[S]	6	1xTMT6plex [K6]; 1xTMT6plex [N-Term]	460.1		2		581.858
530412188	[K].ATMQNLNDR.[L]	1	1xOxidation [M3]; 1xTMT6plex [N-Term]	401.1	18	2	2	654.332	654.332
4507475	[K].EVELAPGASDR.[V]	1	1xTMT6plex [N-Term]	394	14	2	2	686.867	686.867
530399826	[R].TELETK.[L]	1	1xTMT6plex [K6]; 1xTMT6plex [N-Term]	438.4		2		589.856
4507475	[K].IVYVEEK.[A]	1	1xTMT6plex [K7]; 1xTMT6plex [N-Term]	281	3	2	2	669.409	669.409
194248072	[R].NSTIPTK.[Q]	2	1xTMT6plex [K7]; 1xTMT6plex [N-Term]	499.2	12	2	2	609.876	609.876
530412188	[R].TKFETEQALR.[LM]	3	1xTMT6plex [K2]; 1xTMT6plex [N-Term]	309.5	1	3	3	560.994	560.994
4503689	[K].ALTDMPQMR.[M]	1	2xOxidation [M5; M8]; 1xTMT6plex [N-Term]	149.6		2		662.333
18860916	[K].EGMEAAVEK.[Q]	1	1xOxidation [M3]; 1xTMT6plex [K9]; 1xTMT6plex [N-Term]	306.9	9	2	2	719.386	719.386
4501987	[R].DADPDTFFAK.[F]	1	1xTMT6plex [K10]; 1xTMT6plex [N-Term]	312.2	9	2	2	792.921	792.921
530412188	[K].FETEQALR.[L]	1	1xTMT6plex [N-Term]	317		2		611.836
530418442	[K].LMALEHK.[V]	1	1xTMT6plex [K7]; 1xTMT6plex [N-Term]	239		2		650.397
530398067	[R].AELQEGAR.[Q]	2	1xTMT6plex [N-Term]	249.1	46	2	2	551.807	551.807
530399826	[R].SAEYGSSLQSSR.[S]	1	1xTMT6plex [N-Term]	259.1	6	2	2	750.88	750.88
148664230	[K].TAPLFSNDR.[L]	1	1xTMT6plex [N-Term]	414.7	8	2	2	625.342	625.342
109148542	[R].FDFTAK.[G]	1	1xTMT6plex [K6]; 1xTMT6plex [N-Term]	476.1		2		593.848
14141161	[K].TTWVTK.[H]	1	1xTMT6plex [K6]; 1xTMT6plex [N-Term]	371		2		597.368
14141161	[K].DEDYKQR.[T]	2	1xTMT6plex [K5]; 1xTMT6plex [N-Term]	402.3		3		471.258
122939157	[K].TSTVLK.[N]	1	1xTMT6plex [K6]; 1xTMT6plex [N-Term]	304.7		2		553.863
4503571	[K].GVPLYR.[H]	1	1xTMT6plex [N-Term]	536.7		2		467.29
119703744	[R].EMQDLGGGER.[M]	1	1xDeamidated [Q3]; 1xOxidation [M2]; 1xTMT6plex [N-Term]	131.4		2		669.314
148664230	[R].INAVER.[D]	1	1xTMT6plex [N-Term]	551		2		465.782
530412188; 15431310	[K].SEISELRR.[T]	4	1xTMT6plex [N-Term]	292.5	27	2	3	609.854	406.906
18860916	[K].AVMLPGAR.[K]	2	1xOxidation [M3]; 1xTMT6plex [N-Term]	563.7	19	2	2	530.311	530.311
122939157	[R].SSQGTSYDSYR.[L]	1	1xTMT6plex [N-Term]	375.6	8	2	2	740.349	740.349
4507475	[K].ASGQNLNLR.[V]	1	1xTMT6plex [N-Term]	282.6	1	2	2	601.346	601.347
530378032	[R].SSPATADKR.[Q]	2	1xTMT6plex [N-Term]	624.8	16	2	2	581.325	581.325
4885165	[K].VKPQLEEK.[T]	1	2xTMT6plex [K2; K8]; 1xTMT6plex [N-Term]	421.4	6	3	3	553.355	553.355
148664230	[K].TPDESTK.[T]	1	1xTMT6plex [K7]; 1xTMT6plex [N-Term]	314.1		2		618.348
122939157	[R].QTLLQK.[M]	1	1xTMT6plex [K6]; 1xTMT6plex [N-Term]	378.5		2		594.89
194018511	[R].SKDEAEALYQTK.[Y]	1	2xTMT6plex [K2; K12]; 1xTMT6plex [N-Term]	16	2	3	3	690.727	690.727
119395754	[R].SFSTASAITPSVSR.[T]	2	1xTMT6plex [N-Term]	154.7	48	2	2	820.446	820.445
578835525	[K].YPEGSDQER.[Q]	2	1xTMT6plex [N-Term]	353	7	2	2	655.315	655.314
597709787	[K].VIPPIK.[A]	2	1xTMT6plex [N-Term]; 1xTMT-GG [K6]	419		2		619.915
109148542	[K].GSLVAPDR.[L]	2	1xTMT6plex [N-Term]	409.4	19	2	2	522.306	522.306
578824728	[K].SLDQDPVVR.[A]	1	1xTMT6plex [N-Term]	413.8	7	2	2	629.355	629.355
597709787	[K].ATVVEIPR.[K]	3	1xTMT6plex [N-Term]	438.2	10	2	2	557.346	557.346
105990532	[K].ADTVAK.[V]	1	1xTMT6plex [K6]; 1xTMT6plex [N-Term]	422.5		2		531.832
4885165	[K].NKDDELTGF.[-]	2	1xTMT6plex [K2]; 1xTMT6plex [N-Term]	331.8	41	2	2	748.904	748.904
530378970	[K].KDLQAK.[E]	1	1xAcetyl [K1]; 1xTMT6plex [K6]; 1xTMT6plex [N-Term]	548		2		601.879
530385397	[K].LSILEK.[E]	1	1xTMT6plex [K6]; 1xTMT6plex [N-Term]	389.1		2		580.886
530412176	[K].NHEEEMKDLR.[N]	4	1xOxidation [M6]; 1xTMT6plex [K7]; 1xTMT6plex [N-Term]	196.3	11	3	4	592.31	444.484
46399200	[R].KMCEQMR.[L]	1	1xCarbamidomethyl [C3]; 1xOxidation [M2]; 1xTMT6plex [N-Term]	317.8		2		614.294
77777	[KR].NSNPDEVVVPLDSMGNPR.[C]	4	1xDeamidated [N]; 1xTMT6plex [N-Term]	61.7	32	3	3	724.023	724.027
578830754	[K].ALETVQER.[K]	1	1xTMT6plex [N-Term]	397	25	2	2	587.836	587.835
10716563	[K].RPDADLK.[T]	1	1xTMT6plex [K7]; 1xTMT6plex [N-Term]	285.8	19	3	3	424.928	424.928
578822169; 194248072	[R].MVQEAEK.[Y]	1	1xOxidation [M1]; 1xTMT6plex [K7]; 1xTMT6plex [N-Term]	124.9	23	2	2	654.866	654.865
55956899	[R].QEYEQLIAK.[N]	5	1xTMT6plex [K9]; 1xTMT6plex [N-Term]	92.6	52	2	2	790.461	790.459
4503689	[R].GDSTFESK.[S]	2	1xTMT6plex [K8]; 1xTMT6plex [N-Term]	135.5	50	2	2	664.859	664.86
530423544	[R].AGVALPFEK.[S]	1	1xTMT6plex [K9]; 1xTMT6plex [N-Term]	366.1	16	2	2	695.428	695.429
119395750	[K].SLNNQFASFIDK.[V]	3	1xDeamidated [N]; 1xTMT6plex [K12]; 1xTMT6plex [N-Term]	123.1	87	2	2	922.003	922.005
58530840	[R].KLEDSTR.[E]	1	1xTMT6plex [K1]; 1xTMT6plex [N-Term]	165.8	7	3	3	436.262	436.264
77777	[KR].NSNPDEVVVPLDSMGNPR.[C]	27	1xOxidation [M14]; 1xTMT6plex [N-Term]	113.5	94	3	2	729.028	1093.04
55956788	[R].IVTDRETGSSK.[G]	1	1xTMT6plex [K11]; 1xTMT6plex [N-Term]	158.2	8	3	3	550.986	550.986
578813062	[K].TSAGTTDPEEATR.[L]	1	1xTMT6plex [N-Term]	52.6	46	2	2	782.886	782.886
530398067	[R].LEALKENGGAR.[L]	1	1xDeamidated [N7]; 1xTMT6plex [N-Term]; 1xTMT6plex [K5]	110.8	22	2	3	694.392	463.263
119395750	[K].AQYEDIAQK.[S]	7	1xTMT6plex [K9]; 1xTMT6plex [N-Term]	96.5	60	2	2	762.426	762.427
21614544	[-].MLTELEK.[A]	2	1xOxidation [M1]; 1xTMT6plex [K7]; 1xTMT6plex [N-Term]	211.2	22	2	2	669.392	669.392
530412176	[R].SQYEQLAEQNRK.[D]	5	1xTMT6plex [K12]; 1xTMT6plex [N-Term]	71.2	47	2	3	976.535	651.36
530412188	[K].ATMQNLNDR.[L]	1	1xTMT6plex [N-Term]	174.4	36	2	2	646.335	646.335
578835525	[R].DAATDVASR.[N]	2	1xTMT6plex [N-Term]	207.8	60	2	2	567.803	567.802
338858017	[R].GLESQTK.[L]	1	1xDeamidated [Q5]; 1xTMT6plex [K7]; 1xTMT6plex [N-Term]	182	13	2	2	611.359	611.359
55956899	[R].GGSGGSYGGGGSGGGYGGGSGSR.[G]	8	1xTMT6plex [N-Term]		187		2		1010.95
530412176	[K].GSLGGGFSSGGFSGGSFSR.[G]	7	1xTMT6plex [N-Term]		148		2		968.971
5031839; 155969697	[R].AIGGGLSSVGGGSSTIK.[Y]	4	1xTMT6plex [K17]; 1xTMT6plex [N-Term]		139		2		953.554
119395750	[R].GGGGGGYGSGGSSYGSGGGSYGSGGGGGGGR.[G]	9	1xTMT6plex [N-Term]		133		3		871.71
119395750	[R].SGGGFSSGSAGIINYQR.[R]	4	1xTMT6plex [N-Term]		130		2		943.981
55956899	[R].GGSGGSHGGGSGFGGESGGSYGGGEEASGSGGGYGGGSGK.[S]	2	1xTMT6plex [K40]; 1xTMT6plex [N-Term]		127		4		921.16
119703753; 5031839; 155969697	[R].GSGGLGGACGGAGFGSR.[S]	2	1xCarbamidomethyl [C9]; 1xTMT6plex [N-Term]		122		2		827.403
55956899	[R].SGGGGGGGLGSGGSIR.[S]	7	1xTMT6plex [N-Term]		115		2		731.385
119395750	[K].QISNLQQSISDAEQR.[G]	7	1xTMT6plex [N-Term]		114		2		973.511
47132620	[K].GGSISGGGYGSGGGK.[H]	4	1xTMT6plex [K15]; 1xTMT6plex [N-Term]		113		2		828.441
530412176	[R].SLLEGEGSSGGGGR.[G]	7	1xTMT6plex [N-Term]		111		2		746.385
55956899	[R].GSRGGSGGSYGGGGSGGGYGGGSGSR.[G]	4	1xTMT6plex [N-Term]		109		3		774.353
15431310; 24430192	[K].GSCGIGGGIGGGSSR.[I]	2	1xCarbamidomethyl [C3]; 1xTMT6plex [N-Term]		106		2		754.38
77777	[R].NDTIPVLLDIAER.[T]	20	1xTMT6plex [N-Term]		102		2		849.485
77777	[R].NDTIPVLLDIAER.[T]	17	1xDeamidated [N1]; 1xTMT6plex [N-Term]		100		2		849.977
530412176	[K].SSSSGSVGESSSK.[G]	8	1xTMT6plex [K13]; 1xTMT6plex [N-Term]		97		2		822.428
15431310	[R].APSTYGGGLSVSSSR.[F]	5	1xTMT6plex [N-Term]		96		2		827.934
55956899	[K].VQALEEANNDLENK.[I]	8	1xTMT6plex [K14]; 1xTMT6plex [N-Term]		95		2		1023.05
530412188; 15431310	[R].EVATNSELVQSGK.[S]	3	1xTMT6plex [K13]; 1xTMT6plex [N-Term]		93		2		910.514
119395750	[K].SLNNQFASFIDK.[V]	7	1xTMT6plex [K12]; 1xTMT6plex [N-Term]		92		2		921.511
47132620; 119703753; 5031839; 155969697; 119395754	[R].NLDLDSIIAEVK.[A]	4	1xTMT6plex [K12]		92		2		779.949
77777	[R].GNTVLHALVAIADNTR.[E]	6	1xTMT6plex [N-Term]		91		2		947.54
15431310	[R].GQVGGDVNVEMDAAPGVDLSR.[I]	4	1xOxidation [M11]; 1xTMT6plex [N-Term]		91		3		777.721
4507761	[K].TITLEVEPSDTIENVK.[A]	5	1xTMT6plex [K16]		91		2		1009.05
153945736	[R].ALEEANADLEQK.[I]	3	1xTMT6plex [K12]; 1xTMT6plex [N-Term]		91		2		894.991
47132620	[R].GFSSGSAVVSGGSR.[R]	6	1xTMT6plex [N-Term]		90		2		742.389
24430192	[R].APSTYGGGLSVSSR.[F]	5	1xTMT6plex [N-Term]		90		2		784.417
530412176	[R].ALEESNYELEGK.[I]	7	1xTMT6plex [K12]; 1xTMT6plex [N-Term]		90		2		920.491
530363140	[R].FGQGGAGPVGGQGPR.[G]	3	1xTMT6plex [N-Term]		89		2		785.917
47132620	[R].GGSGGGGSISGGGYGSGGGSGGR.[Y]	7	1xTMT6plex [N-Term]		88		2		985.959
119703753; 5031839; 155969697	[R].ISIGGGSCAISGGYGSR.[A]	2	1xCarbamidomethyl [C8]; 1xTMT6plex [N-Term]		88		2		914.464
119395750	[K].LNDLEDALQQAK.[E]	5	1xTMT6plex [K12]; 1xTMT6plex [N-Term]		87		2		908.514
47132620; 119703753; 5031839; 155969697; 119395754	[R].NLDLDSIIAEVK.[A]	2	1xTMT6plex [K12]; 1xTMT6plex [N-Term]		86		2		894.53
47132620	[R].TAAENDFVTLK.[K]	2	1xTMT6plex [K11]		86		2		719.394
4885165	[K].TQVVAGTNYYIK.[V]	2	1xTMT6plex [K12]; 1xTMT6plex [N-Term]		85		2		908.024
47132620	[R].MSGDLSSNVTVSVTSSTISSNVASK.[A]	2	1xOxidation [M1]; 1xTMT6plex [K25]; 1xTMT6plex [N-Term]		85		3		978.178
47132620	[R].QSGSRGGSGGGGSISGGGYGSGGGSGGR.[Y]	2	1xDeamidated [Q1]; 1xTMT6plex [N-Term]		84		3		829.719
15431310; 24430192	[R].ALEEANADLEVK.[I]	7	1xTMT6plex [K12]; 1xTMT6plex [N-Term]		84		2		880.496
530412188	[R].GQVGGEINVEMDAAPGVDLSR.[I]	3	1xOxidation [M11]; 1xTMT6plex [N-Term]		83		3		787.064
119395750	[R].SLDLDSIIAEVK.[A]	4	1xTMT6plex [K12]		83		2		766.443
194018511; 47132620; 119395750	[R].FLEQQNQVLQTK.[W]	12	1xTMT6plex [K12]; 1xTMT6plex [N-Term]		83		2		967.559
119395750	[K].WELLQQVDTSTR.[T]	4	1xTMT6plex [N-Term]		82		2		852.96
119395750	[R].TNAENEFVTIK.[K]	5	1xTMT6plex [K11]		82		2		747.904
77777	[KR].NSNPDEVVVPLDSMGNPR.[C]	1			81		2		970.462
47132620	[R].MSGDLSSNVTVSVTSSTISSNVASK.[A]	1	1xDeamidated [N8]; 1xOxidation [M1]; 1xTMT6plex [K25]; 1xTMT6plex [N-Term]		81		3		978.511
530412176	[K].QSLEASLAETEGR.[Y]	7	1xTMT6plex [N-Term]		80		2		810.425
55956899	[R].GGGGSFGYSYGGGSGGGFSASSLGGGFGGGSR.[G]	1	1xTMT6plex [N-Term]		80		3		978.78
47132620	[K].NVQDAIADAEQR.[G]	4	1xTMT6plex [N-Term]		80		2		779.906
119395750	[R].SLDLDSIIAEVK.[A]	6	1xTMT6plex [K12]; 1xTMT6plex [N-Term]		80		2		881.025
578822169; 194248072	[R].TTPSYVAFTDTER.[L]	1	1xTMT6plex [N-Term]		78		2		858.936
24430192	[K].EQSSSSFSQGQSS.[-]	2	1xTMT6plex [N-Term]		78		2		787.86
530412176	[R].NVSTGDVNVEMNAAPGVDLTQLLNNMR.[S]	7	2xOxidation [M11; M26]; 1xTMT6plex [N-Term]		77		3		1045.19
530412176	[R].QSVEADINGLR.[RK]	8	1xDeamidated [N8]; 1xTMT6plex [N-Term]		77		2		716.387
47132620	[R].GGSSSGGGYGSGGGGSSSVK.[G]	4	1xTMT6plex [K20]; 1xTMT6plex [N-Term]		77		3		683.008
530412176	[R].SQYEQLAEQNR.[K]	5	1xTMT6plex [N-Term]		77		2		797.907
530412176	[R].VLDELTLTK.[A]	4	1xTMT6plex [K9]		77		2		630.884
77777	[KR].NSNPDEVVVPLDSMGNPR.[C]	6	1xTMT6plex [N-Term]		77		3		723.699
77777	[R].LFPDSNLEAVLNNDGLSPLMMAAK.[T]	7	2xOxidation [M20; M21]; 1xTMT6plex [K24]; 1xTMT6plex [N-Term]		76		3		1017.54
47132620	[K].LNDLEEALQQAK.[E]	4	1xTMT6plex [K12]		76		2		800.94
55956899	[K].DQIVDLTVGNNK.[T]	2	1xTMT6plex [K12]; 1xTMT6plex [N-Term]		76		2		887.51
55956899	[K].EIETYHNLLEGGQEDFESSGAGK.[I]	3	1xTMT6plex [K23]; 1xTMT6plex [N-Term]		76		3		990.156
47132620; 119703753; 5031839; 153791670; 155969697; 119395754	[K].LALDVEIATYR.[K]	2	1xTMT6plex [N-Term]		75		2		746.932
55956899	[R].QGVDADINGLR.[Q]	6	1xTMT6plex [N-Term]		75		2		693.881
77777	[KR].NETYQYYGFSHTVGR.[L]	4	1xDeamidated [N1]; 1xTMT6plex [N-Term]		75		3		684.66
530412116	[K].LLNDEDPVVVTK.[A]	1	1xTMT6plex [K12]; 1xTMT6plex [N-Term]		74		2		900.531
4885165	[K].SLPGQNEDLVLTGYQVDK.[N]	1	1xTMT6plex [K18]; 1xTMT6plex [N-Term]		74		3		812.113
530399720	[K].DAVEDLESVGK.[G]	3	1xTMT6plex [K11]; 1xTMT6plex [N-Term]		74		2		810.448
24430192	[K].EVASNSELVQSSR.[S]	3	1xTMT6plex [N-Term]		73		2		817.931
530412176	[K].ELTTEIDNNIEQISSYK.[S]	3	1xDeamidated [N8]; 1xTMT6plex [K17]; 1xTMT6plex [N-Term]		73		3		819.432
530412176	[R].QSVEADINGLR.[RK]	5	1xTMT6plex [N-Term]		73		2		715.894
77777	[R].NDTIPVLLDIAER.[T]	9			73		2		734.904
25777602	[R].FGGSGSQVDSAR.[M]	2	1xTMT6plex [N-Term]		72		2		698.855
47132620	[R].HGGGGGGFGGGGFGSR.[S]	3	1xTMT6plex [N-Term]		71		3		517.253
24430192	[R].GQTGGDVNVEMDAAPGVDLSR.[I]	4	1xOxidation [M11]; 1xTMT6plex [N-Term]		71		3		778.38
4502027	[K].KVPQVSTPTLVEVSR.[N]	4	1xTMT6plex [K1]; 1xTMT6plex [N-Term]		71		3		700.093
24430192	[R].QTVEADVNGLRR.[V]	2	1xTMT6plex [N-Term]		70		3		529.632
119703753; 5031839; 155969697	[K].ADTLTDEINFLR.[A]	3	1xTMT6plex [N-Term]		69		2		818.941
15618995	[R].TAAENEFVLLK.[K]	5	1xTMT6plex [K11]; 1xTMT6plex [N-Term]		69		2		847.001
15618995	[K].QASNLETAIADAEQR.[G]	3	1xTMT6plex [N-Term]		69		2		923.478
13435361	[K].VTATDLDEPDTLHTR.[L]	1	1xTMT6plex [N-Term]		68		3		638.332
119395750	[R].TNAENEFVTIK.[K]	9	1xTMT6plex [K11]; 1xTMT6plex [N-Term]		68		2		862.485
530399720	[K].ENAGEDPGLAR.[Q]	4	1xTMT6plex [N-Term]		68		2		679.349
530412188	[R].ALEEANTELEVK.[I]	3	1xTMT6plex [K12]; 1xTMT6plex [N-Term]		68		2		902.509
119395750	[R].SLDLDSIIAEVK.[A]	3			68		2		651.861
226246663	[R].AQYEEIALK.[S]	4	1xTMT6plex [K9]; 1xTMT6plex [N-Term]		67		2		761.948
15618995	[K].QLETLSGDR.[V]	2	1xTMT6plex [N-Term]		67		2		624.344
47132620	[R].GFSSGSAVVSGGSR.[R]	1			67		2		627.808
77777	[KR].GVPNPIDLLESTLYESSVVPGPK.[KR]	3	1xTMT6plex [K23]; 1xTMT6plex [N-Term]		67		3		957.204
338858017	[R].VEASISK.[A]	2	1xTMT6plex [K7]		66		2		481.789
119395750	[R].FSSCGGGGGSFGAGGGFGSR.[S]	2	1xCarbamidomethyl [C4]; 1xTMT6plex [N-Term]		66		3		665.638
530412116	[R].HPEAEMAQNSVR.[L]	4	1xOxidation [M6]; 1xTMT6plex [N-Term]		66		3		538.602
57864582	[RS].YGQQGSGSGQSPSR.[G]	3	1xTMT6plex [N-Term]		66		2		812.898
530412176	[R].AETECQNTEYQQLLDIK.[I]	2	1xCarbamidomethyl [C5]; 1xTMT6plex [K17]; 1xTMT6plex [N-Term]		66		3		847.769
77777	[KR].APAPQPPPILK.[V]	2	1xDeamidated [Q5]; 1xTMT6plex [K11]; 1xTMT6plex [N-Term]		66		2		794.5
58530840	[R].YEVTSGGGGTSR.[M]	2	1xTMT6plex [N-Term]		66		2		700.354
77777	[RK].GQTALHIAIER.[R]	8	1xTMT6plex [N-Term]		66		2		719.423
47132620	[R].YLDGLTAER.[T]	3			65		2		519.267
77777	[K].ALLNLSNGR.[N]	9	1xTMT6plex [N-Term]		65		2		593.859
530412176	[K].ELTTEIDNNIEQISSYK.[S]	2	1xTMT6plex [K17]; 1xTMT6plex [N-Term]		65		3		819.104
119395750	[R].SGGGFSSGSAGIINYQR.[R]	1			65		2		829.399
15431310; 24430192	[K].ASLENSLEETK.[G]	4	1xTMT6plex [K11]; 1xTMT6plex [N-Term]		65		2		839.967
15431310; 24430192	[R].ISSVLAGGSCR.[A]	4	1xCarbamidomethyl [C10]; 1xTMT6plex [N-Term]		64		2		668.367
119395750	[K].AEAESLYQSK.[Y]	9	1xTMT6plex [K10]; 1xTMT6plex [N-Term]		64		2		792.438
77777	[K].HYVELLVAQGADVHAQAR.[G]	2	1xTMT6plex [N-Term]		64		4		552.304
77777	[KR].NETYQYYGFSHTVGR.[L]	6			64		2		911.415
115298678	[K].TGLQEVEVK.[A]	2	1xDeamidated [Q4]; 1xTMT6plex [K9]		64		2		616.85
55956899	[K].VQALEEANNDLENK.[I]	2	1xDeamidated [N]; 1xTMT6plex [K14]; 1xTMT6plex [N-Term]		63		3		682.699
530412176	[K].SKELTTEIDNNIEQISSYK.[S]	1	1xDeamidated [N10]; 2xTMT6plex [K2; K19]; 1xTMT6plex [N-Term]		63		3		967.531
77777	[R].HEMLAVEPINELLR.[D]	4	1xOxidation [M3]		63		2		840.442
119703744	[R].ESSNVVVTER.[V]	2	1xTMT6plex [N-Term]		63		2		674.867
4507761	[R].TLSDYNIQK.[E]	3	1xTMT6plex [K9]		62		2		655.862
530414369	[R].ADLTGISPSPNLYLSK.[I]	1	1xTMT6plex [K16]; 1xTMT6plex [N-Term]		62		3		712.077
530399866; 15618995; 89357932; 331999954	[K].AEAEALYQTK.[ILFYV]	3	1xTMT6plex [K10]; 1xTMT6plex [N-Term]		62		2		791.449
119395750	[K].AQYEDIAQK.[S]	2	1xTMT6plex [K9]		62		2		647.847
70906439	[R].TSTADYAMFK.[V]	3	1xOxidation [M8]; 1xTMT6plex [K10]		61		2		690.34
119395750	[K].LNDLEDALQQAK.[E]	2	1xTMT6plex [K12]		61		2		793.934
47132620	[K].DVDNAYMIK.[V]	3	1xTMT6plex [K9]; 1xTMT6plex [N-Term]		61		2		763.918
77777	[KR].NSNPDEVVVPLDSMGNPR.[C]	6	1xOxidation [M14]		61		2		978.461
47132620	[K].VDPEIQNVK.[A]	7	1xTMT6plex [K9]; 1xTMT6plex [N-Term]		61		2		750.446
4502337	[R].AGEVQEPELR.[G]	2	1xTMT6plex [N-Term]		61		2		678.87
5031839; 155969697	[K].YEELQVTAGR.[H]	3	1xTMT6plex [N-Term]		60		2		697.877
4557894	[R].STDYGIFQINSR.[Y]	2			60		2		700.843
47132620	[R].GSSSGGGYSSGSSSYGSGGR.[Q]	6	1xTMT6plex [N-Term]		60		3		657.295
119395750; 119703753	[K].YEELQITAGR.[H]	6	1xTMT6plex [N-Term]		60		2		704.886
530365262	[K].GTNYLADVFEK.[K]	1	1xTMT6plex [K11]; 1xTMT6plex [N-Term]		60		2		857.974
119703753; 5031839; 155969697; 119395754	[K].WTLLQEQGTK.[T]	2	1xTMT6plex [K10]; 1xTMT6plex [N-Term]		60		2		831.485
119395754	[K].YEELQQTAGR.[H]	5	1xTMT6plex [N-Term]		60		2		712.373
77777	[KR].NSNPDEVVVPLDSMGNPR.[C]	13	1xDeamidated [N]; 1xOxidation [M14]; 1xTMT6plex [N-Term]		60		3		729.359
55956899	[K].TLLDIDNTR.[M]	1			60		2		530.785
119395750	[R].TLLEGEESR.[M]	6	1xTMT6plex [N-Term]		60		2		631.843
119703753; 5031839; 155969697	[R].AEAESWYQTK.[Y]	1	1xTMT6plex [K10]; 1xTMT6plex [N-Term]		60		2		835.943
77777	[K].IGIFQHIIR.[R]	7	1xTMT6plex [N-Term]		59		3		442.613
55956899	[R].HGVQELEIELQSQLSK.[K]	1	1xTMT6plex [K16]; 1xTMT6plex [N-Term]		59		3		766.102
55956899	[R].QGVDADINGLR.[Q]	8	1xDeamidated [N8]; 1xTMT6plex [N-Term]		59		2		694.373
530412176; 15431310; 31559829; 153945736; 24430192	[K].VTMQNLNDR.[L]	2	1xTMT6plex [N-Term]		59		2		660.351
119395750	[R].TNAENEFVTIK.[K]	3	1xDeamidated [N]; 1xTMT6plex [K11]; 1xTMT6plex [N-Term]		59		2		862.976
77777	[K].LQWATTILDIER.[S]	3	1xTMT6plex [N-Term]		59		2		844.482
119395750	[K].SKAEAESLYQSK.[Y]	8	2xTMT6plex [K2; K12]; 1xTMT6plex [N-Term]		58		3		676.725
4502027	[K].QTALVELVK.[H]	2	1xTMT6plex [K9]; 1xTMT6plex [N-Term]		58		2		729.969
194018511	[K].DVDAAYVSK.[V]	2	1xTMT6plex [K9]; 1xTMT6plex [N-Term]		58		2		713.403
530399826; 372466572; 331999954	[K].LALDIEIATYR.[K]	3	1xTMT6plex [N-Term]		58		2		753.94
62122917	[R].FSNSSSSNEFSK.[C]	3	1xTMT6plex [K12]; 1xTMT6plex [N-Term]		58		2		889.951
47132620	[K].YEELQVTVGR.[H]	4	1xTMT6plex [N-Term]		58		2		711.894
119703753	[R].QLDNIVGER.[G]	3	1xTMT6plex [N-Term]		58		2		636.859
530398067	[R].THLAPYSDELR.[Q]	4	1xTMT6plex [N-Term]		58		3		510.943
47132620; 119703753; 5031839; 153791670; 155969697; 331999954	[KR].AQYEEIAQR.[S]	5	1xTMT6plex [N-Term]		58		2		668.858
53729344	[R].LLQSGNSDVVR.[S]	1	1xTMT6plex [N-Term]		57		2		708.905
58530840	[R].QLQNIIQATSR.[E]	2	1xTMT6plex [N-Term]		57		2		750.939
194018511; 47132620; 119395750; 119703753; 5031839; 153791670; 372466572; 155969697; 119395754	[KR].YEDEINK.[HR]	2	1xTMT6plex [K7]		57		2		570.293
119395750	[K].AQYEDIAQK.[S]	4	1xDeamidated [Q]; 1xTMT6plex [K9]; 1xTMT6plex [N-Term]		57		2		762.92
24430192	[R].QTVEADVNGLR.[R]	1	1xTMT6plex [N-Term]		57		2		715.894
119395754	[R].ISISTSGGSFR.[N]	4	1xTMT6plex [N-Term]		57		2		670.872
530398067	[K].VQPYLDDFQK.[K]	1	2xDeamidated [Q2; Q9]; 1xTMT6plex [K10]; 1xTMT6plex [N-Term]		57		2		856.961
77777	[K].LTGTYSIMIQK.[I]	4	1xOxidation [M8]; 1xTMT6plex [K11]		57		2		750.423
338858017	[K].VDFTLSSER.[D]	1	1xTMT6plex [N-Term]		57		2		641.846
77777	[KR].APAPQPPPILK.[V]	38	1xTMT6plex [K11]; 1xTMT6plex [N-Term]		57		2		794.006
4507761	[R].TLSDYNIQK.[E]	5	1xDeamidated [N/Q]; 1xTMT6plex [K9]; 1xTMT6plex [N-Term]		57		2		770.936
119395750	[K].SLNNQFASFIDK.[V]	2	1xTMT6plex [K12]		56		2		806.93
47132620	[R].TSQNSELNNMQDLVEDYK.[K]	2	1xOxidation [M10]; 1xTMT6plex [K18]; 1xTMT6plex [N-Term]		56		3		868.096
77777	[R].EVTDEDTR.[H]	12	1xTMT6plex [N-Term]		56		2		597.297
194018511; 47132620; 119395750	[R].FLEQQNQVLQTK.[W]	5	1xTMT6plex [K12]		56		3		568.988
55956899	[K].TLLDIDNTR.[M]	6	1xTMT6plex [N-Term]		56		2		645.367
119395750; 119703753	[K].YEELQITAGR.[H]	1	1xDeamidated [Q5]		56		2		590.797
119395754	[K].YEELQQTAGR.[H]	2			56		2		597.791
31559829; 153945736	[R].AEYEALAEQNR.[KR]	2	1xTMT6plex [N-Term]		56		2		761.889
530412176	[R].LENEIQTYR.[S]	3	1xTMT6plex [N-Term]		56		2		697.878
24430192	[K].TEELNKEVASNSELVQSSR.[S]	2	1xTMT6plex [K6]		55		3		783.741
530412116	[R].NEGTATYAAAVLFR.[I]	1			55		2		742.381
4503689	[R].HPDEAAFFDTASTGK.[T]	3	1xTMT6plex [K15]; 1xTMT6plex [N-Term]		55		3		684.687
4502149	[K].SPELQAEAK.[S]	2	1xDeamidated [Q5]; 1xTMT6plex [K9]; 1xTMT6plex [N-Term]		55		2		716.409
4557871	[K].DGAGDVAFVK.[H]	2	1xTMT6plex [K10]; 1xTMT6plex [N-Term]		55		2		718.911
4507761	[RK].ESTLHLVLR.[L]	7	1xTMT6plex [N-Term]		55		3		432.933
530412116	[R].LADGLQK.[M]	2	1xTMT6plex [K7]		55		2		487.298
119395750	[K].NMQDMVEDYR.[N]	10	2xOxidation [M2; M5]		55		2		666.763
4557581	[K].ELGVGIALR.[K]	2	1xTMT6plex [N-Term]		55		2		578.866
24430192	[R].EVFTSSSSSSSR.[Q]	4	1xTMT6plex [N-Term]		54		2		745.372
77777	[K].LTIGMGDLEMLSSTK.[Y]	15	2xOxidation [M5; M10]; 1xTMT6plex [K15]; 1xTMT6plex [N-Term]		54		3		696.045
47132620	[R].MSGDLSSNVTVSVTSSTISSNVASK.[A]	1	1xOxidation [M1]; 1xTMT6plex [K25]		54		3		901.79
530412188; 15431310; 24430192	[R].VLDELTLAR.[AT]	4	1xTMT6plex [N-Term]		54		2		629.882
346986435	[R].GGVEEGPTVLR.[K]	2	1xTMT6plex [N-Term]		53		2		671.88
24430192	[R].DAETWFLSK.[T]	2	1xTMT6plex [K9]; 1xTMT6plex [N-Term]		53		2		777.932
530412176	[K].YENEVALR.[Q]	3	1xTMT6plex [N-Term]		53		2		611.835
530412116	[R].HVAAGTQQPYTDGVR.[M]	3	1xTMT6plex [N-Term]		53		3		610.322
167857790	[K].SDVVYTDWK.[K]	1	1xTMT6plex [K9]; 1xTMT6plex [N-Term]		53		2		785.931
77777	[R].LTDEEFR.[E]	1			53		2		455.22
5031839; 155969697; 119395754	[R].QLDSIVGER.[G]	2			53		2		508.772
15431310	[K].DAEEWFFTK.[T]	1	1xTMT6plex [K9]; 1xTMT6plex [N-Term]		53		2		815.93
530363140	[K].ISDSEGFK.[A]	2	1xTMT6plex [K8]		52		2		556.296
530412176	[R].NVSTGDVNVEMNAAPGVDLTQLLNNMR.[S]	1	1xDeamidated [N12]; 2xOxidation [M11; M26]		52		3		969.133
32189392	[R].QITVNDLPVGR.[S]	1	1xTMT6plex [N-Term]		52		2		720.922
530399866; 89357932	[K].VDELEAALR.[M]	2	1xTMT6plex [N-Term]		52		2		622.857
55956899	[K].STMQELNSR.[L]	4	1xTMT6plex [N-Term]		52		2		647.835
71773106	[R].LLSTDPVTAK.[E]	1	1xTMT6plex [K10]; 1xTMT6plex [N-Term]		52		2		751.964
578815184	[K].FMETVAEK.[A]	2	1xOxidation [M2]; 1xTMT6plex [K8]		52		2		600.313
47132620	[R].YLDGLTAER.[T]	6	1xTMT6plex [N-Term]		52		2		633.848
119395754	[R].EYQELMNTK.[L]	1	1xTMT6plex [K9]; 1xTMT6plex [N-Term]		52		2		807.433
77777	[R].LTDEEFREPSTGK.[T]	7	1xTMT6plex [K13]		52		2		869.446
55956899	[K].EIETYHNLLEGGQEDFESSGAGK.[I]	1	1xDeamidated [N7]; 1xTMT6plex [K23]; 1xTMT6plex [N-Term]		51		3		990.489
77777	[R].GSTADLDGLLPFLLTHK.[K]	4	1xTMT6plex [K17]; 1xTMT6plex [N-Term]		51		3		752.772
530412116	[R].NEGTATYAAAVLFR.[I]	1	1xTMT6plex [N-Term]		51		2		856.962
119703744	[R].YVMGNNPADLLAVDSR.[T]	1	1xOxidation [M3]; 1xTMT6plex [N-Term]		51		2		990.508
55956788	[R].SISLYYTGEK.[G]	1	1xTMT6plex [K10]; 1xTMT6plex [N-Term]		51		2		809.959
77777	[K].MYDLLLLK.[C]	7	1xOxidation [M1]; 1xTMT6plex [K8]		51		2		627.373
357933617	[R].GLSTESILIPR.[Q]	1	1xTMT6plex [N-Term]		51		2		707.927
578822814	[KR].YGAATFTR.[T]	2			51		2		443.725
5031839	[R].SGFSSVSVSR.[S]	2	1xTMT6plex [N-Term]		51		2		621.338
530412188	[K].ASLEGNLAETENR.[Y]	1	1xTMT6plex [N-Term]		51		2		816.924
47132620	[R].TSQNSELNNMQDLVEDYKK.[K]	6	1xOxidation [M10]; 2xTMT6plex [K18; K19]; 1xTMT6plex [N-Term]		51		4		740.639
62122917	[R].HQEEESETEEDEEDTPGHK.[S]	1	1xTMT6plex [K19]; 1xTMT6plex [N-Term]		50		4		679.059
119703753; 5031839; 155969697	[R].SLYGLGGSK.[R]	3	1xTMT6plex [K9]; 1xTMT6plex [N-Term]		50		2		670.403
32189392	[K].ATAVVDGAFK.[E]	2	1xTMT6plex [K10]; 1xTMT6plex [N-Term]		50		2		718.93
578813062	[K].VEEATVEER.[T]	2	1xTMT6plex [N-Term]		50		2		645.841
71773110	[R].ISASAEELR.[Q]	1	1xTMT6plex [N-Term]		50		2		602.841
31559829; 153945736	[R].AEYEALAEQNRR.[D]	2	1xTMT6plex [N-Term]		50		3		560.295
119395750	[R].DYQELMNTK.[L]	5	1xTMT6plex [K9]; 1xTMT6plex [N-Term]		50		2		800.427
4503689	[K].QLEQVIAK.[D]	6	2xDeamidated [Q1; Q4]; 1xTMT6plex [K8]; 1xTMT6plex [N-Term]		50		2		694.925
530412176; 31559829; 153945736	[KR].DAEAWFNEK.[S]	8	1xTMT6plex [K9]; 1xTMT6plex [N-Term]		50		2		784.413
13435361	[K].IEDDNDNAPYFEHR.[V]	2	1xTMT6plex [N-Term]		50		3		655.304
530398067	[R].AELQEGAR.[Q]	4	1xDeamidated [Q4]; 1xTMT6plex [N-Term]		50		2		552.298
578822814	[K].SLNEEAVK.[K]	2	1xDeamidated [N3]; 1xTMT6plex [K8]; 1xTMT6plex [N-Term]		49		2		674.891
50845388	[R].TNQELQEINR.[V]	2	1xTMT6plex [N-Term]		49		2		737.398
4557581	[K].FEETTADGR.[K]	2	1xTMT6plex [N-Term]		49		2		627.812
77777	[R].REVTDEDTR.[H]	4	1xTMT6plex [N-Term]		49		3		450.567
4502511	[R].VVEESELAR.[T]	2	1xTMT6plex [N-Term]		49		2		630.853
530398067	[R].DYVSQFEGSALGK.[Q]	1	1xDeamidated [Q5]; 1xTMT6plex [K13]; 1xTMT6plex [N-Term]		49		2		930.493
530412176; 530412188; 15431310; 55956899; 24430192	[R].LASYLDK.[V]	1	1xTMT6plex [K7]		49		2		519.805
89357932	[R].TQETQEIR.[T]	4	1xTMT6plex [N-Term]		49		2		617.336
70778918	[R].SLAPTAAAK.[R]	2	1xTMT6plex [K9]		49		2		529.824
15431310	[R].TMQNLEIELQSQLSMK.[A]	2	2xOxidation [M2; M15]; 1xTMT6plex [K16]; 1xTMT6plex [N-Term]		48		3		795.093
119395750	[K].WELLQQVDTSTR.[T]	1			48		2		738.378
55956899	[K].STMQELNSR.[L]	3	1xDeamidated [N7]; 1xTMT6plex [N-Term]		48		2		648.327
530398067	[K].LSPLGEEMR.[D]	2	1xOxidation [M8]		48		2		524.261
77777	[R].HEMLAVEPINELLR.[D]	2	1xDeamidated [N10]; 1xOxidation [M3]; 1xTMT6plex [N-Term]		48		3		637.347
119395754	[K].VDALMDEINFMK.[M]	6	2xOxidation [M5; M11]; 1xTMT6plex [K12]; 1xTMT6plex [N-Term]		48		3		639.335
119703753; 5031839; 153791670; 372466572; 155969697; 530399866; 89357932; 119395754	[R].FLEQQNK.[VLAIM]	2	1xTMT6plex [K7]		48		2		568.319
58530840	[R].QVQNLVNK.[S]	2	1xTMT6plex [K8]; 1xTMT6plex [N-Term]		48		2		700.936
60097902	[R].HSQVGQGESAGSK.[T]	1	1xTMT6plex [K13]; 1xTMT6plex [N-Term]		48		3		577.313
119395750	[K].NMQDMVEDYR.[N]	8	1xOxidation [M]; 1xTMT6plex [N-Term]		48		2		773.347
119395754	[R].SLYNLGGSK.[R]	4	1xTMT6plex [K9]; 1xTMT6plex [N-Term]		48		2		698.914
260436922	[KR].FGQGAHHAAGQAGNEAGR.[F]	1	1xTMT6plex [N-Term]		48		4		491.997
4502149	[K].SPELQAEAK.[S]	2	1xDeamidated [Q5]; 1xTMT6plex [K9]		48		2		601.829
4507761	[K].TITLEVEPSDTIENVK.[A]	3	1xDeamidated [N14]; 1xTMT6plex [K16]; 1xTMT6plex [N-Term]		48		3		749.751
55956788	[K].NDLAVVDVR.[I]	2	1xTMT6plex [N-Term]		47		2		615.356
4502261	[K].FDTISEK.[T]	2	1xTMT6plex [K7]		47		2		534.793
77777	[R].SGEMVTVGK.[S]	5	1xTMT6plex [K9]; 1xTMT6plex [N-Term]		47		2		683.394
119703753; 155969697	[R].SGFSSISVSR.[S]	2	1xTMT6plex [N-Term]		47		2		628.346
15618995	[K].NEISELTR.[L]	2	1xTMT6plex [N-Term]		47		2		595.832
530412176; 31559829; 153945736	[KR].DAEAWFNEK.[S]	3	1xDeamidated [N7]; 1xTMT6plex [K9]; 1xTMT6plex [N-Term]		47		2		784.903
530412116	[R].NLSDVATK.[Q]	2	1xTMT6plex [K8]; 1xTMT6plex [N-Term]		47		2		653.393
530363140	[K].QGPGPGGPK.[G]	7	1xTMT6plex [K9]; 1xTMT6plex [N-Term]		47		3		418.252
119703753; 5031839; 155969697	[K].QEIAEINR.[M]	3	1xTMT6plex [N-Term]		47		2		601.341
70906435	[R].QDGSVDFGR.[K]	2	1xDeamidated [Q1]; 1xTMT6plex [N-Term]		46		2		605.799
77777	[R].VVELNKNSNPDEVVVPLDSMGNPR.[C]	5	1xDeamidated [N]; 1xOxidation [M20]; 1xTMT6plex [K6]; 1xTMT6plex [N-Term]		46		3		1033.21
77777	[R].SGEMVTVGK.[S]	4	1xOxidation [M4]; 1xTMT6plex [K9]		46		2		576.81
119395750	[R].GSGGGSSGGSIGGRGSSSGGVK.[S]	2	1xTMT6plex [K22]; 1xTMT6plex [N-Term]		46		3		737.389
5031839; 155969697; 119395754	[R].RQLDSIVGER.[G]	2	1xTMT6plex [N-Term]		46		3		467.939
50592994	[K].VGEFSGANK.[E]	3	1xTMT6plex [K9]; 1xTMT6plex [N-Term]		45		2		683.892
58530840	[K].IEVLEEELR.[L]	3	1xTMT6plex [N-Term]		45		2		679.891
167857790	[K].SDVVYTDWK.[K]	2	1xTMT6plex [K9]		45		2		671.347
47132620; 153791670	[R].DYQELMNVK.[L]	6	1xOxidation [M6]; 1xTMT6plex [K9]; 1xTMT6plex [N-Term]		45		2		807.434
15618995; 331999954	[KR].SKAEAEALYQTK.[ILFV]	1	2xTMT6plex [K2; K12]; 1xTMT6plex [N-Term]		45		3		676.065
47132620; 119395750	[K].IEISELNR.[V]	4	1xTMT6plex [N-Term]		45		2		601.851
55956899	[R].MTLDDFR.[I]	4	1xOxidation [M1]		45		2		457.21
77777	[K].RLTDEEFR.[E]	5	1xTMT6plex [N-Term]		45		3		432.236
58530840	[K].IQSQFTDAQK.[H]	1	1xTMT6plex [K10]; 1xTMT6plex [N-Term]		45		2		812.459
530412188; 15431310; 24430192	[R].LEQEIATYR.[RSH]	4	1xTMT6plex [N-Term]		45		2		676.375
119395750	[R].DYQELMNTK.[L]	7	1xOxidation [M6]; 1xTMT6plex [K9]; 1xTMT6plex [N-Term]		45		2		808.424
58530840	[R].LPVDIAYK.[R]	1	1xTMT6plex [K8]; 1xTMT6plex [N-Term]		45		2		688.932
578803148	[K].DTDSINLYK.[N]	2	1xTMT6plex [K9]; 1xTMT6plex [N-Term]		45		2		763.927
530412176	[R].SQYEQLAEQNR.[K]	1			45		2		683.324
58530840	[R].LPVEEAYK.[R]	2	1xTMT6plex [K8]; 1xTMT6plex [N-Term]		45		2		703.919
586798211	[R].DSEQVAELK.[Q]	2	1xDeamidated [Q4]; 1xTMT6plex [K9]		45		2		624.83
578822814	[R].VGFYESDVMGR.[G]	2	1xOxidation [M9]		44		2		638.288
55956899	[K].TLLDIDNTR.[M]	4	1xDeamidated [N7]; 1xTMT6plex [N-Term]		44		2		645.86
55956788	[K].ALELTGLK.[V]	2	1xTMT6plex [K8]; 1xTMT6plex [N-Term]		44		2		651.923
13129018	[K].AIEPNDYTGK.[V]	2	1xTMT6plex [K10]; 1xTMT6plex [N-Term]		44		2		783.433
15431310; 24430192	[R].QFTSSSSMK.[G]	1	1xTMT6plex [K9]; 1xTMT6plex [N-Term]		44		2		730.896
24430192	[R].QTVEADVNGLRR.[V]	2	1xDeamidated [N8]; 1xTMT6plex [N-Term]		44		3		529.96
530398067	[R].DYVSQFEGSALGK.[Q]	1	1xDeamidated [Q5]; 1xTMT6plex [K13]		44		2		815.913
119703753; 5031839; 155969697	[R].TAAENEFVTLK.[K]	1	1xTMT6plex [K11]; 1xTMT6plex [N-Term]		44		2		840.982
530412176; 15431310; 31559829; 153945736; 24430192	[K].VTMQNLNDR.[L]	2	1xDeamidated [N7]; 1xTMT6plex [N-Term]		44		2		660.843
62122917	[R].SVVTVIDVFYK.[Y]	1	1xTMT6plex [K11]; 1xTMT6plex [N-Term]		44		2		864.522
4507761	[R].TLSDYNIQK.[E]	17	1xTMT6plex [K9]; 1xTMT6plex [N-Term]		44		2		770.443
55956899	[R].FSSSGGGGGGGRFSSSSGYGGGSSR.[V]	2	1xTMT6plex [N-Term]		44		3		810.04
58530840	[R].AELIVQPELK.[Y]	2	1xTMT6plex [K10]; 1xTMT6plex [N-Term]		43		2		799.499
119395750	[R].SLVNLGGSK.[S]	7	1xDeamidated [N4]; 1xTMT6plex [K9]; 1xTMT6plex [N-Term]		43		2		667.408
4502027	[K].TYETTLEK.[C]	1	1xTMT6plex [K8]; 1xTMT6plex [N-Term]		43		2		721.911
578822814	[R].VGFYESDVMGR.[G]	2	1xOxidation [M9]; 1xTMT6plex [N-Term]		43		2		752.869
530398067	[R].LAEYHAK.[A]	2	1xTMT6plex [K7]; 1xTMT6plex [N-Term]		43		3		430.592
115298678	[K].QLANGVDR.[Y]	2	2xDeamidated [Q1; N4]; 1xTMT6plex [N-Term]		43		2		552.298
70906439	[K].YEASILTHDSSIR.[Y]	2			43		3		497.92
530412176	[R].NVSTGDVNVEMNAAPGVDLTQLLNNMR.[S]	1	2xOxidation [M11; M26]		43		3		968.799
530398067	[K].VQPYLDDFQK.[K]	1	2xDeamidated [Q2; Q9]; 1xTMT6plex [K10]		43		2		742.381
530414369	[R].IGFIEEVK.[A]	5	1xTMT6plex [K8]; 1xTMT6plex [N-Term]		42		2		696.928
77777	[R].SFPVFLR.[KR]	8	1xTMT6plex [N-Term]		42		2		547.832
47132620; 119703753; 5031839; 153791670; 155969697; 530399866; 89357932; 119395754	[KR].LLEGEECR.[MIL]	2	1xCarbamidomethyl [C7]; 1xTMT6plex [N-Term]		42		2		617.819
530412116	[K].QEGLESVLK.[I]	1	1xTMT6plex [K9]; 1xTMT6plex [N-Term]		42		2		730.941
4557014	[K].NLSVEDAAR.[L]	1	1xTMT6plex [N-Term]		42		2		602.331
578815184	[R].ELDESLQVAER.[L]	1	1xDeamidated [Q7]; 1xTMT6plex [N-Term]		42		2		759.896
119395750	[K].NMQDMVEDYR.[N]	1	1xTMT6plex [N-Term]		42		2		765.35
530363140	[R].AVVIVDDR.[G]	2	1xTMT6plex [N-Term]		42		2		558.335
115298678	[R].SVQLTEK.[R]	2	1xDeamidated [Q3]; 1xTMT6plex [K7]		42		2		517.8
4885165	[K].LEAVQYK.[T]	2	1xTMT6plex [K7]; 1xTMT6plex [N-Term]		42		2		654.9
119395750	[K].SISISVAR.[G]	4	1xTMT6plex [N-Term]		42		2		531.33
578822169	[K].DAGTIAGLNVLR.[I]	1	1xTMT6plex [N-Term]		41		2		714.922
77777	[KR].VFNRPILFDIVSR.[G]	3			41		3		525.972
578822169; 194248072	[KR].VEIIANDQGNR.[TI]	1	1xTMT6plex [N-Term]		41		2		729.399
530398067	[K].ATEHLSTLSEK.[A]	5	1xTMT6plex [K11]; 1xTMT6plex [N-Term]		41		2		837.477
530398067	[K].AKPALEDLR.[Q]	3	1xTMT6plex [K2]		41		3		414.585
4502027	[K].AEFAEVSK.[L]	1	1xTMT6plex [K8]; 1xTMT6plex [N-Term]		41		2		669.887
530399826	[R].SQLEEQAAR.[S]	2	1xTMT6plex [N-Term]		41		2		630.842
7669492	[K].AGAHLQGGAK.[R]	2	1xTMT6plex [K10]; 1xTMT6plex [N-Term]		41		3		456.61
77777	[R].SGEMVTVGK.[S]	2	1xTMT6plex [K9]		41		2		568.813
55956899	[R].QFSSSYLSR.[S]	2			41		2		537.764
578822814	[K].SDIAPVAR.[L]	1	1xTMT6plex [N-Term]		41		2		529.314
530363140	[R].MGGGGAMNMGDPYGSGGQK.[F]	2	3xOxidation [M1; M7; M9]; 1xTMT6plex [K19]; 1xTMT6plex [N-Term]		40		3		760.016
530412188	[R].TIEELQNK.[I]	3	1xTMT6plex [K8]; 1xTMT6plex [N-Term]		40		2		716.925
4557871	[K].YLGEEYVK.[A]	1	1xTMT6plex [K8]; 1xTMT6plex [N-Term]		40		2		729.916
4506145	[K].TLNNDIMLIK.[L]	2	1xDeamidated [N3]; 1xOxidation [M7]; 1xTMT6plex [K10]; 1xTMT6plex [N-Term]		40		2		825.481
77777	[R].WSSVVPR.[V]	2			40		2		415.73
55956788	[K].TGISDVFAK.[N]	1	1xTMT6plex [K9]; 1xTMT6plex [N-Term]		40		2		698.416
578824728	[R].FVVQNVSAQK.[D]	1	1xTMT6plex [K10]; 1xTMT6plex [N-Term]		40		2		789.474
47132620	[K].VDLLNQEIEFLK.[V]	1	1xTMT6plex [K12]; 1xTMT6plex [N-Term]		40		2		960.066
18860916	[R].NSPGSQVASNPR.[Q]	2	1xTMT6plex [N-Term]		40		2		721.881
15618995; 226246663	[K].LALDMEIATYR.[K]	2	1xOxidation [M5]; 1xTMT6plex [N-Term]		40		2		770.916
50845388	[R].QDIAFAYQR.[R]	1	1xTMT6plex [N-Term]		40		2		670.861
530399866; 89357932	[R].GALDAELK.[A]	1	1xTMT6plex [K8]; 1xTMT6plex [N-Term]		40		2		637.889
68563515	[R].SEPIYNSR.[C]	3	1xTMT6plex [N-Term]		40		2		597.82
4503689	[R].GDFSSANNR.[D]	2	1xDeamidated [N7]; 1xTMT6plex [N-Term]		40		2		599.288
530423544	[R].DSSGTAVAPENR.[H]	2	1xTMT6plex [N-Term]		40		2		716.865
47132620; 153791670	[R].DYQELMNVK.[L]	1	1xTMT6plex [K9]; 1xTMT6plex [N-Term]		40		2		799.437
530412116	[R].LVQLLVK.[A]	2	1xTMT6plex [K7]; 1xTMT6plex [N-Term]		39		2		635.947
47132620	[R].STSSFSCLSR.[H]	1	1xCarbamidomethyl [C7]; 1xTMT6plex [N-Term]		39		2		680.84
55956788	[K].VAVATPAK.[K]	3	1xTMT6plex [K8]; 1xTMT6plex [N-Term]		39		2		607.897
119395750	[K].NMQDMVEDYR.[N]	4	1xOxidation [M]		39		2		658.766
77777	[K].MYDLLLLK.[C]	15	1xOxidation [M1]; 1xTMT6plex [K8]; 1xTMT6plex [N-Term]		39		2		741.954
14141161	[K].DLPEHAVLK.[M]	1	1xTMT6plex [K9]; 1xTMT6plex [N-Term]		39		3		493.97
342187211	[R].ALQASALK.[A]	2	1xTMT6plex [K8]; 1xTMT6plex [N-Term]		39		2		630.408
55956788	[K].GIAYIEFK.[T]	3	1xTMT6plex [K8]; 1xTMT6plex [N-Term]		39		2		699.923
119703744	[R].DGSNVIVTER.[V]	2	1xTMT6plex [N-Term]		39		2		659.862
119395750	[R].TNAENEFVTIKK.[D]	6	1xDeamidated [N]; 2xTMT6plex [K11; K12]; 1xTMT6plex [N-Term]		39		3		694.741
530399826	[R].SLEEAEAYSR.[S]	1	1xTMT6plex [N-Term]		38		2		692.351
119395750; 119703753	[K].YEELQITAGR.[H]	2			38		2		590.305
119395754	[R].AEIDNVK.[K]	2	1xTMT6plex [K7]; 1xTMT6plex [N-Term]		38		2		623.874
67782358	[K].ALFVSEEEK.[K]	1	1xTMT6plex [K9]; 1xTMT6plex [N-Term]		38		2		755.432
58530840	[R].TMIQSPSGVILQEAADVHAR.[Y]	1	1xOxidation [M2]; 1xTMT6plex [N-Term]		38		3		790.088
58530840	[K].FLDQNLQK.[Y]	1	1xTMT6plex [K8]		38		2		617.853
260436922	[R].FGQGVHHAAGQAGNEAGR.[F]	1	1xTMT6plex [N-Term]		38		4		499.004
77777	[R].KGVPNPIDLLESTLYESSVVPGPK.[K]	1	2xTMT6plex [K1; K24]; 1xTMT6plex [N-Term]		38		4		807.47
77777	[R].LTDEEFR.[E]	6	1xTMT6plex [N-Term]		38		2		569.801
194018511	[R].TQYELIAQR.[S]	2	1xTMT6plex [N-Term]		38		2		675.883
4507725	[K].AADDTWEPFASGK.[T]	1	1xTMT6plex [K13]; 1xTMT6plex [N-Term]		37		2		926.979
55956899	[K].IQDWYDK.[K]	1	1xTMT6plex [K7]		37		2		598.811
28076869	[K].STDAYELK.[I]	1	1xTMT6plex [K8]; 1xTMT6plex [N-Term]		37		2		692.891
119395754	[R].TSFTSVSR.[S]	2	1xTMT6plex [N-Term]		37		2		557.309
119395750	[K].KDVDGAYMTK.[V]	1	2xTMT6plex [K1; K10]; 1xTMT6plex [N-Term]		37		3		605.681
578812674	[K].GIENSQAPK.[I]	2	1xTMT6plex [K9]		37		2		586.827
338858017	[K].VVEEQESR.[V]	2	1xDeamidated [Q5]; 1xTMT6plex [N-Term]		37		2		603.314
578812674	[K].GIENSQAPK.[I]	2	1xDeamidated [Q6]; 1xTMT6plex [K9]		37		2		587.32
530412188	[R].LSGGLGAGSCR.[L]	2	1xCarbamidomethyl [C10]; 1xTMT6plex [N-Term]		37		2		632.34
6912286	[K].FQQAIDSR.[E]	2	1xTMT6plex [N-Term]		37		2		597.328
4503689	[R].GDSTFESK.[S]	1	1xTMT6plex [K8]		37		2		550.277
119703753; 5031839; 155969697; 226246663; 119395754	[K].DVDAAYMNK.[V]	6	1xOxidation [M7]; 1xTMT6plex [K9]; 1xTMT6plex [N-Term]		37		2		750.893
578822169	[R].GTLDPVEK.[A]	2	1xTMT6plex [K8]; 1xTMT6plex [N-Term]		37		2		658.894
4503483	[K].GEGQLGPAER.[A]	2	1xTMT6plex [N-Term]		36		2		621.836
53729344	[R].NLSSADAGR.[Q]	2	1xTMT6plex [N-Term]		36		2		560.301
7669492	[K].QASEGPLK.[G]	2	1xTMT6plex [K8]; 1xTMT6plex [N-Term]		36		2		644.388
124494238	[K].TLFATEDALEVR.[R]	1	1xTMT6plex [N-Term]		36		2		797.437
148664230	[K].EALQAVK.[M]	1	1xTMT6plex [K7]; 1xTMT6plex [N-Term]		36		2		608.887
58530840	[R].AESGPDLR.[Y]	2	1xTMT6plex [N-Term]		36		2		537.293
88853069	[R].FEDGVLDPDYPR.[N]	1	1xTMT6plex [N-Term]		36		2		826.412
47132620	[K].DVDNAYMIK.[V]	1	1xDeamidated [N4]; 1xOxidation [M7]; 1xTMT6plex [K9]; 1xTMT6plex [N-Term]		36		2		772.407
4502027	[K].YLYEIAR.[R]	5	1xTMT6plex [N-Term]		35		2		578.832
194018511	[R].QLLEGEESR.[M]	2	1xTMT6plex [N-Term]		35		2		645.348
58530840	[K].VQEQELTR.[L]	2	1xTMT6plex [N-Term]		35		2		616.347
6912286	[K].TNPEIQSTLR.[K]	1	1xTMT6plex [N-Term]		35		2		694.391
119395750	[R].SEIDNVK.[K]	2	1xTMT6plex [K7]; 1xTMT6plex [N-Term]		35		2		631.871
119395754	[K].LAELEEALQK.[A]	1	1xTMT6plex [K10]; 1xTMT6plex [N-Term]		35		2		801.479
530412116	[R].TMQNTSDLDTAR.[C]	2	1xOxidation [M2]; 1xTMT6plex [N-Term]		34		2		799.388
530412116	[R].LAEPSQLLK.[S]	1	1xTMT6plex [K9]; 1xTMT6plex [N-Term]		34		2		728.96
4504347	[R].VDPVNFK.[L]	2	1xTMT6plex [K7]; 1xTMT6plex [N-Term]		34		2		638.887
119703744	[K].LADISLGK.[E]	1	1xTMT6plex [K8]; 1xTMT6plex [N-Term]		34		2		637.908
530412176	[K].SEITELR.[R]	4	1xTMT6plex [N-Term]		34		2		538.812
24430192	[R].TKYEHELALR.[Q]	2	1xTMT6plex [K2]; 1xTMT6plex [N-Term]		34		4		430.255
47604944	[R].ASLTLEEK.[Q]	2	1xTMT6plex [K8]; 1xTMT6plex [N-Term]		34		2		674.909
115298678	[R].IPIEDGSGEVVLSR.[K]	4	1xTMT6plex [N-Term]		34		2		850.476
223278387	[K].NLSEAQLR.[K]	2	1xTMT6plex [N-Term]		34		2		580.336
73858570	[R].LLDSLPSDTR.[L]	2	1xTMT6plex [N-Term]		34		2		673.382
77777	[K].QPQSPKAPAPQPPPILK.[V]	37	1xPhospho [S4]; 2xTMT6plex [K6; K17]; 1xTMT6plex [N-Term]		34		3		854.499
58530840	[R].MSQLEVK.[E]	1	1xOxidation [M1]; 1xTMT6plex [K7]		34		2		540.302
4503689	[R].MELERPGGNEITR.[G]	4	1xDeamidated [N9]; 1xOxidation [M1]		34		3		506.912
119703753	[R].QLDNIVGER.[G]	2			34		2		522.279
71773110	[R].ISASAEELR.[Q]	1			34		2		488.259
58530840	[K].FLDQNLQK.[Y]	1	1xTMT6plex [K8]; 1xTMT6plex [N-Term]		34		2		732.435
7669492	[K].VGVNGFGR.[I]	1	1xDeamidated [N4]; 1xTMT6plex [N-Term]		34		2		518.293
24430192	[R].DQYEQMAEK.[N]	4	1xOxidation [M6]; 1xTMT6plex [K9]; 1xTMT6plex [N-Term]		33		2		808.406
24430192	[R].QTVEADVNGLR.[R]	1	1xDeamidated [N8]; 1xTMT6plex [N-Term]		33		2		716.386
15618995	[K].DVDAAYANKVELQAK.[V]	2	2xTMT6plex [K9; K15]; 1xTMT6plex [N-Term]		33		3		774.781
77777	[K].LTGTYSIMIQK.[I]	1	1xTMT6plex [K11]; 1xTMT6plex [N-Term]		33		2		857.005
77777	[R].VVELNKNSNPDEVVVPLDSMGNPR.[C]	2	1xPhospho [S8]; 1xOxidation [M20]; 1xTMT6plex [K6]; 1xTMT6plex [N-Term]		33		3		1059.54
578835525	[K].ISYAQYEK.[Y]	3	1xTMT6plex [K8]; 1xTMT6plex [N-Term]		33		2		730.414
222136639	[K].TDPTTLTDEEINR.[F]	1	1xTMT6plex [N-Term]		33		2		867.442
50659080	[K].ADLSGITGAR.[N]	2	1xTMT6plex [N-Term]		33		2		595.339
55956899	[K].IQDWYDK.[K]	2	1xTMT6plex [K7]; 1xTMT6plex [N-Term]		33		2		713.393
55956899	[R].FSSSGGGGGGGRFSSSSGYGGGSSR.[V]	2			32		3		733.654
375065857	[K].EVVQLGGK.[G]	1	1xDeamidated [Q4]; 1xTMT6plex [K8]; 1xTMT6plex [N-Term]		32		2		644.898
14043022	[K].ADKNEVAAEVAK.[L]	2	2xTMT6plex [K3; K12]; 1xTMT6plex [N-Term]		32		3		644.717
346986435	[K].ASEQLAGK.[V]	2	1xTMT6plex [K8]; 1xTMT6plex [N-Term]		32		2		631.381
88900491	[K].VTEGGEPYR.[L]	1	1xTMT6plex [N-Term]		32		2		618.826
28076869	[K].LLTEFNK.[S]	1	1xTMT6plex [K7]; 1xTMT6plex [N-Term]		32		2		661.908
32189392	[K].TDEGIAYR.[G]	2	1xTMT6plex [N-Term]		31		2		577.306
578824728	[K].YNHIDESEMK.[K]	1	1xOxidation [M9]; 1xTMT6plex [K10]		31		3		504.24
67782358	[K].DISEVVTPR.[F]	1	1xTMT6plex [N-Term]		31		2		622.856
14141161	[K].FIEIAAR.[K]	1	1xTMT6plex [N-Term]		31		2		524.821
119395750	[R].GSGGGSSGGSIGGR.[G]	2	1xTMT6plex [N-Term]		31		2		661.336
58530840	[R].YIELLTR.[S]	2	1xTMT6plex [N-Term]		31		2		568.847
530398067	[K].WQEEMELYR.[Q]	1	1xDeamidated [Q2]; 1xOxidation [M5]; 1xTMT6plex [N-Term]		31		2		765.361
58530840	[R].LEDELNR.[A]	2	1xTMT6plex [N-Term]		31		2		559.306
530363140	[R].FATHAAALSVR.[N]	1	1xTMT6plex [N-Term]		31		3		458.268
530412176	[R].SQYEQLAEQNRK.[D]	2	1xDeamidated [N10]; 1xTMT6plex [K12]; 1xTMT6plex [N-Term]		30		3		651.686
77777	[R].WSSVVPR.[V]	5	1xTMT6plex [N-Term]		30		2		530.311
77777	[R].DSETFSTFLLDLFK.[L]	1	1xTMT6plex [K14]; 1xTMT6plex [N-Term]		30		3		707.722
58530840	[K].QEAFSIR.[M]	2	1xTMT6plex [N-Term]		30		2		540.306
119395750; 119703753	[K].YEELQITAGR.[H]	1	1xDeamidated [Q5]; 1xTMT6plex [N-Term]		30		2		705.378
21614544	[K].GADVWFK.[E]	1	1xTMT6plex [K7]; 1xTMT6plex [N-Term]		30		2		640.873
530363140	[K].AELDDTPMR.[G]	3	1xOxidation [M8]; 1xTMT6plex [N-Term]		30		2		646.821
6005942	[K].LAGESESNLR.[K]	1	1xTMT6plex [N-Term]		30		2		652.854
530398067	[K].ATEHLSTLSEK.[A]	3	1xTMT6plex [N-Term]; 1xTMT6plex [K11]		30		3		482.267
58530840	[R].EYENELAK.[VA]	1	1xTMT6plex [K8]; 1xTMT6plex [N-Term]		30		2		727.4
48762934	[R].GVVGPQGAR.[G]	1	1xDeamidated [Q6]; 1xTMT6plex [N-Term]		30		2		535.811
67003568	[R].TFGVSPLR.[R]	1	1xTMT6plex [N-Term]		29		2		553.333
58530840	[R].QAELDGK.[S]	1	1xTMT6plex [K7]; 1xTMT6plex [N-Term]		29		2		609.858
4502149	[K].VKSPELQAEAK.[S]	2	1xDeamidated [Q7]; 2xTMT6plex [K2; K11]; 1xTMT6plex [N-Term]		29		3		630.051
14043022	[K].LENDQIESLR.[Q]	2	1xTMT6plex [N-Term]		29		2		723.394
110349772	[R].GSPGPAGPK.[G]	1	1xTMT6plex [K9]; 1xTMT6plex [N-Term]		29		2		613.369
46592991	[R].EKESSAVPAR.[S]	1	1xTMT6plex [K2]; 1xTMT6plex [N-Term]		29		3		511.3
77777	[R].CDGHQQGYPR.[KR]	1	1xCarbamidomethyl [C1]; 1xTMT6plex [N-Term]		29		3		482.896
530366266	[R].ILLNPQDK.[D]	1	1xTMT6plex [K8]; 1xTMT6plex [N-Term]		29		2		699.94
4503483	[K].SATSPEGK.[K]	1	1xTMT6plex [K8]; 1xTMT6plex [N-Term]		29		2		617.856
119395754	[R].NMQDLVEDFK.[N]	3	1xOxidation [M2]; 1xTMT6plex [K10]; 1xTMT6plex [N-Term]		29		2		856.951
14043022	[K].LINAVELK.[K]	3	1xTMT6plex [K8]; 1xTMT6plex [N-Term]		28		2		679.445
4503635	[R].ELLESYIDGR.[I]	1	1xTMT6plex [N-Term]		28		2		712.385
4505881	[R].GTSSTTTTGK.[K]	1	1xTMT6plex [K10]; 1xTMT6plex [N-Term]		28		2		699.895
4504347	[K].VGAHAGEYGAEALER.[M]	2	1xTMT6plex [N-Term]		28		3		586.97
58530840	[R].VLLQEEGTR.[K]	2	1xTMT6plex [N-Term]		28		2		637.37
119395750	[R].TNAENEFVTIKK.[D]	2	2xTMT6plex [K11; K12]		28		3		618.024
70906439	[K].VGPEADKYR.[L]	1	1xTMT6plex [N-Term]		28		3		421.901
7669492	[R].AAFNSGK.[V]	2	1xTMT6plex [K7]; 1xTMT6plex [N-Term]		28		2		576.843
15431310	[K].YETELNLR.[M]	1	1xTMT6plex [N-Term]		28		2		633.849
77777	[K].MYDLLLLK.[C]	1	1xTMT6plex [K8]		28		2		619.375
29029559	[R].DLEGSDIDTR.[R]	1	1xTMT6plex [N-Term]		28		2		675.342
68563515	[R].CPPPAPRPR.[L]	1	1xCarbamidomethyl [C1]; 1xTMT6plex [N-Term]		28		3		426.243
53729344	[R].QLEYNAR.[N]	2	1xTMT6plex [N-Term]		28		2		561.808
4503689	[K].NSLFEYQK.[N]	1	2xDeamidated [N1; Q7]; 1xTMT6plex [K8]; 1xTMT6plex [N-Term]		27		2		744.903
77777	[KR].VFNRPILFDIVSR.[G]	1	1xTMT6plex [N-Term]		27		3		602.359
578817879	[R].ALLVELNK.[I]	1	1xTMT6plex [K8]		27		2		564.864
55956899	[K].FEMEQNLR.[Q]	4	1xOxidation [M3]; 1xTMT6plex [N-Term]		27		2		656.333
119395750	[K].AQYEDIAQK.[S]	2	2xDeamidated [Q2; Q8]		27		2		534.248
394582093	[R].TLETLIR.[L]	1	1xTMT6plex [N-Term]		27		2		537.839
25777602	[R].HLAGEVAK.[E]	1	1xTMT6plex [K8]; 1xTMT6plex [N-Term]		27		3		428.268
24430192	[R].KNHEEEMLALR.[G]	3	1xOxidation [M7]; 1xTMT6plex [K1]		27		3		538.954
110349772	[R].GFSGLDGAK.[G]	1	1xTMT6plex [K9]; 1xTMT6plex [N-Term]		27		2		655.38
58530840	[K].NDYDQLQK.[A]	1	1xTMT6plex [K8]		27		2		626.823
530363140	[R].ALAEIAK.[A]	3	1xTMT6plex [K7]; 1xTMT6plex [N-Term]		27		2		587.384
15431310; 24430192	[R].QFTSSSSMK.[G]	8	1xOxidation [M8]; 1xTMT6plex [K9]; 1xTMT6plex [N-Term]		27		3		492.931
530412176	[R].NVSTGDVNVEMNAAPGVDLTQLLNNMR.[S]	1	2xDeamidated [N12; Q21]; 2xOxidation [M11; M26]; 1xTMT6plex [N-Term]		27		3		1045.85
530412176	[K].SEITELRR.[N]	5	1xTMT6plex [N-Term]		26		3		411.577
119703753; 5031839; 155969697	[R].SLYGLGGSKR.[I]	2	1xTMT6plex [K9]; 1xTMT6plex [N-Term]		26		3		499.305
119395750	[K].KDVDGAYMTK.[V]	3	1xOxidation [M8]; 2xTMT6plex [K1; K10]; 1xTMT6plex [N-Term]		26		3		611.013
134133226	[K].AGFAGDDAPR.[A]	1	1xTMT6plex [N-Term]		26		2		603.31
55956899	[R].QVLDNLTMEK.[S]	1	1xTMT6plex [K10]; 1xTMT6plex [N-Term]		26		2		824.971
119395750	[K].SLNNQFASFIDK.[V]	1	1xDeamidated [Q5]; 1xTMT6plex [K12]		26		2		807.423
14141161	[K].DIDIHEVR.[I]	1	1xTMT6plex [N-Term]		26		3		409.229
530399866; 89357932	[K].DVDGVFLSK.[M]	1	1xTMT6plex [K9]; 1xTMT6plex [N-Term]		26		2		719.423
578822169	[R].NTTIPTK.[QK]	2	1xTMT6plex [K7]; 1xTMT6plex [N-Term]		26		2		616.885
47132620	[R].LQGEIAHVKK.[Q]	2	2xTMT6plex [K9; K10]; 1xTMT6plex [N-Term]		26		4		453.294
15431310	[R].MSVEADINGLR.[R]	1	1xDeamidated [N8]; 1xOxidation [M1]; 1xTMT6plex [N-Term]		26		2		725.875
60097902	[K].NTDTLSK.[K]	2	1xTMT6plex [K7]; 1xTMT6plex [N-Term]		26		2		618.864
15618995	[R].TAAENEFVLLKK.[D]	1	2xTMT6plex [K11; K12]; 1xTMT6plex [N-Term]		25		3		684.089
55956899	[K].FEMEQNLR.[Q]	1	1xTMT6plex [N-Term]		25		2		648.335
4503689	[K].QLEQVIAK.[D]	1	1xDeamidated [Q4]; 1xTMT6plex [K8]; 1xTMT6plex [N-Term]		25		2		694.432
15431310; 24430192	[K].ASLENSLEETKGR.[Y]	2	1xTMT6plex [K11]; 1xTMT6plex [N-Term]		25		3		631.354
47132620	[K].KDVDNAYMIK.[V]	1	1xOxidation [M8]; 2xTMT6plex [K1; K10]; 1xTMT6plex [N-Term]		25		3		634.032
530412188	[R].DYSQYYR.[T]	2	1xTMT6plex [N-Term]		25		2		612.298
212549553	[K].EATDAIGHLDR.[Q]	2	1xTMT6plex [N-Term]		25		3		476.254
4557367	[R].NLVHSGATK.[G]	2	1xTMT6plex [K9]; 1xTMT6plex [N-Term]		25		3		462.283
530412176	[R].SQYEQLAEQNRK.[D]	2	1xTMT6plex [K12]		25		3		574.971
115298678	[R].AEDLVGK.[S]	3	1xTMT6plex [K7]; 1xTMT6plex [N-Term]		25		2		595.364
57864582	[R].GSGSGQSPSYGR.[H]	1	1xDeamidated [Q6]; 1xTMT6plex [N-Term]		25		2		685.332
55956899	[R].SGGGGGGGLGSGGSIRSSYSR.[F]	2	1xTMT6plex [N-Term]		25		3		681.347
4557894	[R].VVRDPQGIR.[A]	2	1xTMT6plex [N-Term]		25		3		423.593
77777	[KR].SSDGTPDRR.[W]	2	1xTMT6plex [N-Term]		25		3		407.212
47132620	[R].TAAENDFVTLKK.[D]	1	2xTMT6plex [K11; K12]		25		3		599.017
4502133	[R].AYSDLSR.[A]	1	1xTMT6plex [N-Term]		25		2		520.783
58530840	[R].LLQLQEQMR.[A]	3	1xOxidation [M8]; 1xTMT6plex [N-Term]		24		2		702.399
124494238	[R].LGTDEISPR.[V]	1	1xTMT6plex [N-Term]		24		2		608.841
256223453	[R].TAQDLSSPR.[T]	1	1xTMT6plex [N-Term]		24		2		602.33
153945736	[R].LASYLENVR.[A]	3	1xTMT6plex [N-Term]		24		2		647.371
15431310	[R].MSVEADINGLR.[R]	1	1xOxidation [M1]; 1xTMT6plex [N-Term]		24		2		725.383
222136639	[K].AAEEIGIK.[A]	1	1xTMT6plex [K8]; 1xTMT6plex [N-Term]		24		2		644.897
122939157	[R].LDVEEVDLSLR.[I]	1	1xTMT6plex [N-Term]		24		2		758.924
530412176	[R].NVSTGDVNVEMNAAPGVDLTQLLNNMR.[S]	3	1xDeamidated [N12]; 2xOxidation [M11; M26]; 1xTMT6plex [N-Term]		24		4		784.392
53729344	[R].TGNAEIQK.[Q]	1	1xTMT6plex [K8]; 1xTMT6plex [N-Term]		24		2		659.89
194018511; 47132620; 119395750; 119703753; 5031839; 153791670; 372466572; 155969697; 119395754	[KR].YEDEINKR.[T]	1	1xTMT6plex [K7]		24		3		432.564
578822169	[K].DNNLLGK.[F]	2	1xTMT6plex [K7]; 1xTMT6plex [N-Term]		24		2		616.374
55956899	[K].IGLGGRGGSGGSYGR.[G]	2			24		3		450.9
4503689	[K].ALTDMPQMR.[M]	4	1xDeamidated [Q7]; 2xOxidation [M5; M8]; 1xTMT6plex [N-Term]		23		2		662.826
13435361	[K].VQDQDLPNTPHSK.[A]	2	1xTMT6plex [K13]		23		3		569.967
530412176	[K].YENEVALR.[Q]	1			23		2		497.254
4503689	[K].ESSSHHPGIAEFPSR.[G]	1	1xTMT6plex [N-Term]		23		4		467.488
153945736	[K].SASLQQQISDDAGATTSAR.[N]	1	1xTMT6plex [N-Term]		23		3		712.696
15431310; 24430192	[K].DYSPYFK.[T]	4	1xTMT6plex [K7]; 1xTMT6plex [N-Term]		23		2		689.377
4505529	[R].SDVMYTDWK.[K]	1	1xOxidation [M4]; 1xTMT6plex [K9]; 1xTMT6plex [N-Term]		23		2		809.913
48762934	[R].GPSGPQGIR.[G]	1	1xTMT6plex [N-Term]		23		2		549.317
45827771	[R].ALAEGQQR.[G]	1	1xDeamidated [Q6]; 1xTMT6plex [N-Term]		23		2		551.807
13124770	[K].VQEPQGK.[A]	2	1xTMT6plex [K7]; 1xTMT6plex [N-Term]		23		2		622.374
119395754	[K].HEISEMNR.[M]	1	1xTMT6plex [N-Term]		23		3		415.547
15618995	[K].DVDAAYANK.[V]	3	1xTMT6plex [K9]; 1xTMT6plex [N-Term]		23		2		712.894
324021745	[K].ELPEHTVK.[L]	2	1xTMT6plex [K8]; 1xTMT6plex [N-Term]		23		3		470.951
148539846	[K].YSILQQTPR.[S]	1	1xTMT6plex [N-Term]		23		2		667.887
42558250	[R].DGYQQNFK.[R]	1	1xTMT6plex [K8]; 1xTMT6plex [N-Term]		22		2		729.395
119395750	[K].RTNAENEFVTIK.[K]	1	1xTMT6plex [K12]; 1xTMT6plex [N-Term]		22		3		627.36
578800406	[K].EGPAHEPK.[F]	1	1xTMT6plex [K8]; 1xTMT6plex [N-Term]		22		3		441.588
24430192	[R].SEVTELR.[R]	2	1xTMT6plex [N-Term]		22		2		531.803
578815184	[K].FMETVAEK.[A]	1	1xOxidation [M2]; 1xTMT6plex [K8]; 1xTMT6plex [N-Term]		22		2		714.894
7669492	[K].TVDGPSGK.[L]	2	1xTMT6plex [K8]; 1xTMT6plex [N-Term]		22		2		609.858
109148542	[R].SVLGEADQK.[G]	1	1xTMT6plex [K9]; 1xTMT6plex [N-Term]		22		2		702.908
119395754	[R].QSSVSFR.[S]	2	1xTMT6plex [N-Term]		22		2		520.292
117168248	[R].QVNITVQK.[K]	1	1xTMT6plex [K8]; 1xTMT6plex [N-Term]		21		2		694.437
55956899	[R].GGSGGSYGR.[G]	1	1xTMT6plex [N-Term]		21		2		513.763
226529917	[K].VVFEQTK.[V]	1	1xTMT6plex [K7]; 1xTMT6plex [N-Term]		21		2		654.901
148664230	[R].HEDQLEVTR.[E]	1	1xTMT6plex [N-Term]		21		3		452.575
77777	[R].VVELNKNSNPDEVVVPLDSMGNPR.[C]	1	2xDeamidated [N7; N22]; 1xOxidation [M20]; 1xTMT6plex [K6]; 1xTMT6plex [N-Term]		21		3		1033.55
578807061	[K].TYSDHPEK.[V]	2	1xTMT6plex [K8]; 1xTMT6plex [N-Term]		20		3		478.926
530398067	[K].WQEEMELYR.[Q]	1	1xOxidation [M5]; 1xTMT6plex [N-Term]		20		2		764.869
115298678	[K].VTIKPAPETEK.[R]	2	2xTMT6plex [K4; K11]		20		3		557.675
119395754	[K].AQYEEIANR.[S]	1	1xTMT6plex [N-Term]		20		3		441.568
372466572	[K].YEELQSLAGK.[H]	1	1xGG [K10]; 1xTMT6plex [N-Term]		20		2		740.896
578814114	[R].VDAKVEIIK.[H]	1	2xTMT6plex [K4; K9]		20		2		736.976
31559829	[K].SASLQQQISEDVGATTSAR.[N]	1	1xTMT6plex [N-Term]		19		3		726.712
47132620	[R].SKEEAEALYHSK.[Y]	2	2xTMT6plex [K2; K12]; 1xTMT6plex [N-Term]		19		4		520.548
530399720	[K].KAVGGLGK.[L]	2	2xTMT6plex [K1; K8]; 1xTMT6plex [N-Term]		19		3		472.988
578822169	[K].NQVAMNPTNTVFDAK.[R]	1	1xOxidation [M5]; 1xTMT6plex [K15]; 1xTMT6plex [N-Term]		19		3		708.711
70778918	[K].DKHADPDFTR.[K]	1	1xTMT6plex [K2]; 1xTMT6plex [N-Term]		19		4		415.727
212549553	[R].NADHSMNYQYR.[-]	1	1xOxidation [M6]; 1xTMT6plex [N-Term]		19		3		548.587
346986435	[R].DVDPGEHYILK.[T]	1	1xTMT6plex [K11]; 1xTMT6plex [N-Term]		19		3		581.994
119395754	[R].SRTEAESWYQTK.[Y]	1	1xTMT6plex [K12]; 1xTMT6plex [N-Term]		19		3		648.679
119703744	[K].EQYNMLGGK.[Y]	2	1xOxidation [M5]; 1xTMT6plex [K9]; 1xTMT6plex [N-Term]		19		2		757.408
55956788	[K].AAVTPGK.[K]	1	1xTMT6plex [K7]; 1xTMT6plex [N-Term]		19		2		551.356
14141161	[R].ASYGVSK.[G]	2	1xTMT6plex [K7]; 1xTMT6plex [N-Term]		18		2		585.349
77777	[K].KAPMDSLFDYGTYR.[H]	1	1xTMT6plex [K1]; 1xTMT6plex [N-Term]		18		3		708.039
77777	[K].IIEKQPQSPK.[A]	5	2xTMT6plex [K4; K10]; 1xTMT6plex [N-Term]		18		3		619.059
47132620	[R].TAAENDFVTLKK.[D]	1	1xDeamidated [N5]; 2xTMT6plex [K11; K12]; 1xTMT6plex [N-Term]		18		3		675.733
530367515	[R].NVELVEGEEGR.[M]	1	1xTMT6plex [N-Term]		18		2		730.384
4557894	[K].WESGYNTR.[A]	1	1xTMT6plex [N-Term]		18		2		621.31
58530840	[R].LTYEIEDEK.[R]	1	1xTMT6plex [K9]; 1xTMT6plex [N-Term]		17		2		799.44
530363140	[R].RMEELHNQEMQK.[R]	2	2xOxidation [M2; M10]; 1xTMT6plex [K12]; 1xTMT6plex [N-Term]		17		4		516.516
6005942	[R].EVDIGIPDATGR.[L]	1	1xTMT6plex [N-Term]		17		2		736.403
331999954	[K].VQFLEQQNK.[V]	1	1xTMT6plex [K9]; 1xTMT6plex [N-Term]		17		2		796.465
4557894	[R].LGMDGYR.[G]	2	1xOxidation [M3]; 1xTMT6plex [N-Term]		17		2		528.772
39777586	[K].SAELKFVTK.[N]	1	1xPhospho [S1]; 2xTMT6plex [K5; K9]		16		2		780.944
24430192	[K].TEELNKEVASNSELVQSSR.[S]	1	1xTMT6plex [K6]; 1xTMT6plex [N-Term]		16		3		860.13
530412176	[R].LKYENEVALR.[Q]	3	1xTMT6plex [K2]; 1xTMT6plex [N-Term]		16		3		565.006
4506773	[K].DLQNFLK.[K]	2	1xTMT6plex [K7]; 1xTMT6plex [N-Term]		16		2		668.406
153266841	[K].NGMLHGDK.[V]	1	1xDeamidated [N1]; 1xOxidation [M3]; 1xTMT6plex [K8]; 1xTMT6plex [N-Term]		16		3		449.576
77777	[R].VVELNKNSNPDEVVVPLDSMGNPR.[C]	1	1xDeamidated [N5]; 1xPhospho [S8]; 1xOxidation [M20]; 1xTMT6plex [K6]; 1xTMT6plex [N-Term]		16		3		1059.87
530370025	[R].VGDTYERPK.[D]	1	1xTMT6plex [K9]		16		3		431.905
119395750	[R].FSSCGGGGGSFGAGGGFGSR.[S]	1	1xCarbamidomethyl [C4]		16		2		883.371
77777	[K].QPQSPKAPAPQPPPILK.[V]	1	1xDeamidated [Q3]; 1xPhospho [S4]; 2xTMT6plex [K6; K17]; 1xTMT6plex [N-Term]		16		3		854.831
4557871	[AK].GDVAFVK.[H]	2	1xTMT6plex [K7]; 1xTMT6plex [N-Term]		15		2		597.369
530398067	[K].LSPLGEEMRDR.[A]	4	1xOxidation [M8]; 1xTMT6plex [N-Term]		15		3		516.607
530412176; 530412188; 15431310; 24430192	[R].LASYLDKVR.[A]	2	1xTMT6plex [K7]; 1xTMT6plex [N-Term]		15		3		508.317
47132620; 153791670; 15618995; 226246663	[RK].AQEREQIK.[VTA]	4	1xTMT6plex [K8]; 1xTMT6plex [N-Term]		15		3		487.293
47132620	[R].GFSSGSAVVSGGSRR.[S]	2	1xTMT6plex [N-Term]		14		3		547.296
530423544	[R].TTPATGEQSPGAR.[S]	1	1xTMT6plex [N-Term]		14		2		751.395
530404534	[R].RELALRNELIR.[Q]	1			13		2		691.914
58530840	[K].IVQLKPR.[N]	1	1xTMT6plex [K5]; 1xTMT6plex [N-Term]		13		3		437.967
530398067	[K].LSPLGEEMRDR.[A]	1	1xOxidation [M8]		13		3		440.219
578800406	[R].VLIGENEK.[A]	1	1xTMT6plex [K8]; 1xTMT6plex [N-Term]		13		2		680.417
31542984	[K].GSEMVVAGK.[L]	1	1xOxidation [M4]; 1xTMT6plex [K9]; 1xTMT6plex [N-Term]		12		2		676.386
4503689	[R].MELERPGGNEITR.[G]	2	1xDeamidated [N9]; 1xOxidation [M1]; 1xTMT6plex [N-Term]		12		3		583.3
530398067	[K].VEPLRAELQEGAR.[Q]	2	1xDeamidated [Q9]; 1xTMT6plex [N-Term]		12		3		566.651
119395750; 119703753; 5031839; 372466572; 155969697; 119395754	[KR].NKYEDEINK.[HR]	2	2xTMT6plex [K2; K9]; 1xTMT6plex [N-Term]		12		3		614.019
119703753; 5031839; 155969697	[R].SEIDHVKK.[Q]	1	2xTMT6plex [K7; K8]; 1xTMT6plex [N-Term]		12		4		411.508
530404941	[K].KGGVLLPNDLLEKVDSINEK.[W]	1	1xGG [K13]; 1xTMT6plex [K20]		11		3		842.144
47132620	[R].HGDSLKEIK.[I]	1	2xTMT6plex [K6; K9]; 1xTMT6plex [N-Term]		11		4		429.267
58530840	[R].DKSEEVQK.[I]	2	2xTMT6plex [K2; K8]; 1xTMT6plex [N-Term]		11		3		550.661
530363140	[R].MEELHNQEMQK.[R]	1	2xOxidation [M1; M9]; 1xTMT6plex [K11]; 1xTMT6plex [N-Term]		11		3		636.318
77777	[K].RLTDEEFREPSTGK.[T]	4	1xTMT6plex [K14]; 1xTMT6plex [N-Term]		11		4		531.543
578833744	[R].DLRPAGSK.[T]	2	1xTMT6plex [K8]; 1xTMT6plex [N-Term]		11		3		434.603
530395007	[K].ESVSSFVRKTTEK.[I]	1	1xPhospho [T11]; 1xTMT6plex [K13]		10		2		903.964
47132620	[R].TSQNSELNNMQDLVEDYKK.[K]	1	1xDeamidated [N4]; 1xOxidation [M10]; 2xTMT6plex [K18; K19]; 1xTMT6plex [N-Term]		10		4		740.884
119395750; 119703753; 5031839; 372466572; 155969697; 119395754	[RK].NKYEDEINKR.[T]	1	1xDeamidated [N8]; 2xTMT6plex [K2; K9]; 1xTMT6plex [N-Term]		9		4		500.038
530412176	[R].LKYENEVALR.[Q]	1	1xDeamidated [N5]; 1xTMT6plex [K2]; 1xTMT6plex [N-Term]		9		3		565.335
578802722	[-].MLSTEQNIRR.[G]	1	1xDeamidated [Q6]; 1xOxidation [M1]; 1xTMT6plex [N-Term]		9		3		498.606
119395750	[K].AQYEDIAQKSK.[A]	1	2xTMT6plex [K9; K11]; 1xTMT6plex [N-Term]		9		3		656.717
77777	[K].ALLNLSNGRNDTIPVLLDIAER.[T]	1	1xDeamidated [N7]; 1xTMT6plex [N-Term]		8		3		879.832
15618995	[R].DVVEDYKK.[R]	1	2xTMT6plex [K7; K8]; 1xTMT6plex [N-Term]		8		3		561.67
148234215	[K].KIEQDYTLVPR.[K]	1	1xDeamidated [Q4]		8		3		454.916
24430192	[R].ILNEMRDQYEQMAEK.[N]	1	2xOxidation [M5; M12]; 1xTMT6plex [K15]; 1xTMT6plex [N-Term]		8		3		796.736
119395750	[R].SEIDNVKK.[Q]	2	2xTMT6plex [K7; K8]; 1xTMT6plex [N-Term]		7		3		540.67
530395269	[R].FDPVRGEVPPR.[Y]	1			7		3		423.564
55956899	[K].TLNDMRQEYEQLIAK.[N]	1	1xDeamidated [N3]; 1xOxidation [M5]; 1xTMT6plex [K15]; 1xTMT6plex [N-Term]		7		3		776.418
530398067	[R].LEALKENGGAR.[L]	2	1xDeamidated [N7]; 1xTMT6plex [K5]; 1xTMT6plex [N-Term]		6		3		539.65
119703753; 5031839; 155969697	[K].AKQDLAR.[L]	1	1xTMT6plex [K2]; 1xTMT6plex [N-Term]		6		3		420.6
578806748	[R].DAQAERAAAANGPK.[R]	1	2xDeamidated [Q3; N11]; 1xTMT6plex [N-Term]		6		2		800.909
530412176	[K].IKEWYEK.[H]	1	2xTMT6plex [K2; K7]; 1xTMT6plex [N-Term]		5		3		561.674
119395750	[R].LDSELKNMQDMVEDYR.[N]	3	2xOxidation [M8; M11]; 1xTMT6plex [K6]; 1xTMT6plex [N-Term]		4		3		826.075
530412176	[K].SSSSGSVGESSSKGPR.[SY]	1	1xTMT6plex [K13]; 1xTMT6plex [N-Term]		4		3		652.014
530361961	[-].MENNIKLSEVVGSGK.[D]	1	2xDeamidated [N3; N4]; 1xPhospho [S13]; 1xOxidation [M1]; 1xTMT6plex [K15]		4		2		966.465
119395754	[R].LRAEIDNVKK.[Q]	1	2xTMT6plex [K9; K10]; 1xTMT6plex [N-Term]		4		4		469.052
47132620	[K].AAFGGSGGRGSSSGGGYSSGSSSYGSGGR.[Q]	1	1xTMT6plex [N-Term]		4		3		910.75
530412176	[K].NHEEEMKDLR.[N]	1	1xTMT6plex [K7]; 1xTMT6plex [N-Term]		3		4		440.486
119395754	[R].TTAENEFVMLKK.[D]	1	1xOxidation [M9]; 2xTMT6plex [K11; K12]; 1xTMT6plex [N-Term]		3		3		705.41
119703753; 5031839; 155969697	[R].SRGSGGLGGACGGAGFGSR.[S]	1	1xCarbamidomethyl [C11]; 1xTMT6plex [N-Term]		3		3		632.982
119395750	[R].SLVNLGGSKSISISVAR.[G]	1	1xTMT6plex [K9]; 1xTMT6plex [N-Term]		2		3		716.103
530375279	[K].QQKMGQKSQRPSTANFPLSNSVK.[E]	1	3xDeamidated [Q6; Q9; N15]; 2xPhospho [S12; T13]; 1xOxidation [M4]; 2xTMT6plex [K7; K23]		1		4		800.393
15431310	[R].TKYETELNLR.[M]	1	1xTMT6plex [K2]; 1xTMT6plex [N-Term]		1		3		575.67
530363140	[R].MGGGGAMNMGDPYGSGGQK.[F]	1	3xOxidation [M1; M7; M9]; 1xTMT6plex [K19]		1		3		683.627

## Sheet: LD-CS-LE-210124_SumnerC_WA_W1_c
Master Protein Accessions	Annotated Sequence	# PSMs	Modifications	Byonic Score (by Search Engine): A15 PMI-Byonic	Ions Score (by Search Engine): Mascot	Charge (by Search Engine): A15 PMI-Byonic	Charge (by Search Engine): Mascot	m/z [Da] (by Search Engine): A15 PMI-Byonic	m/z [Da] (by Search Engine): Mascot
55956899	[R].SGGGGGGGLGSGGSIR.[S]	2		1283.8		2		616.803
530412176	[K].QSLEASLAETEGR.[Y]	3		1003.8		2		695.844
15431310	[R].EVATNSELVQSGK.[S]	2		958.7		2		681.349
530412176	[R].SLLEGEGSSGGGGR.[G]	2		950.2		2		631.802
530415144	[K].TITLEVEPSDTIENVK.[A]	4		961.3		2		894.467
55956899	[K].VQALEEANNDLENK.[I]	2		942.4		2		793.886
119395750	[R].FLEQQNQVLQTK.[W]	3		928.5		2		738.396
530412176	[R].ALEESNYELEGK.[I]	3		904.2		2		691.328
55956899	[R].FSSSSGYGGGSSR.[V]	3		910.8		2		618.268
47132620	[R].GFSSGSAVVSGGSR.[R]	2		902.7		2		627.807
66666	[R].GSTADLDGLLPFLLTHK.[K]	3		938.2		3		599.996
66666	[K].IIEKQPQSPK.[A]	2	1xPhospho [S8]	1024.1		2		624.324
66666	[K].NSNPDEVVVPLDSMGNPR.[C]	12	1xOxidation [M14]	858.2		2		978.461
530412176	[R].SQYEQLAEQNR.[K]	3		947		2		683.323
119395750	[K].LNDLEDALQQAK.[E]	2		854.7		2		679.351
119395750	[R].GSGGGSSGGSIGGR.[G]	1		850.3		2		546.755
15431310	[R].APSTYGGGLSVSSSR.[F]	2		870.5		2		713.352
47132620	[R].GSSSGGGYSSGSSSYGSGGR.[Q]	2		826.6		2		870.857
119395750	[K].AEAESLYQSK.[Y]	3		862.6		2		563.275
47132620	[R].TAAENDFVTLK.[K]	3		850.1		2		604.812
66666	[R].NDTIPVLLDIAER.[T]	3		808.4		2		734.904
18860916	[R].NSPGSQVASNPR.[Q]	1		832		2		607.3
66666	[K].NSNPDEVVVPLDSMGNPR.[C]	9	1xDeamidated [N]; 1xOxidation [M14]	771.2		3		652.971
47132620	[K].GGSISGGGYGSGGGK.[H]	2		845.8		2		599.279
52632381	[K].APTADTQTQNVNQAK.[M]	1		847.1		2		793.893
66666	[R].GNTVLHALVAIADNTR.[E]	4		814		3		555.641
66666	[R].AGPGEVAELPGDESGTPGGEAFPLSSLANLFEGEDGSLSPSPADASR.[P]	4		830.3		3		1514.71
66666	[R].CDGHQQGYPR.[K]	3	1xCarbamidomethyl [C1]; 1xCarbamidomethyl [N-Term]	867.1	38	2	3	609.259	406.509
66666	[K].GVPNPIDLLESTLYESSVVPGPK.[K]	6		791.2		3		804.428
55956899	[R].QGVDADINGLR.[Q]	4	1xDeamidated [N8]	817.6		2		579.791
55956899	[R].QGVDADINGLR.[Q]	2		834.2		2		579.299
55956899	[R].QEYEQLIAK.[N]	3		818.7		2		561.295
66666	[K].LTGTYSIMIQK.[I]	2	1xOxidation [M8]	812.3		2		635.839
66666	[R].KGVPNPIDLLESTLYESSVVPGPK.[K]	3		792.4		3		847.126
66666	[R].LTDEEFREPSTGK.[T]	7		769.2		3		503.579
530399720	[K].ENAGEDPGLAR.[Q]	2		750.2		2		564.768
530412176	[R].SQYEQLAEQNRK.[D]	2		761.4		3		498.583
66666	[K].APAPQPPPILK.[V]	17		814.2		2		564.843
119395750	[R].TNAENEFVTIK.[K]	3		819.5		2		633.322
119395750	[R].SLDLDSIIAEVK.[A]	1		710.6		2		651.861
119395754	[K].YEELQQTAGR.[H]	2		847		2		597.792
15431310	[R].ALEEANADLEVK.[I]	2		749.3		2		651.333
119395750	[K].QISNLQQSISDAEQR.[G]	2		731		2		858.929
66666	[K].IIEKQPQSPK.[A]	4	1xPhospho [S8]; 1xGlyGly [K4]	817.5		2		681.345
119395750	[K].SKAEAESLYQSK.[Y]	3		743.4		3		447.561
69354671	[K].AVSEEQQPALK.[G]	1		714.2		2		600.317
530412176	[R].QSVEADINGLR.[R]	1	1xDeamidated [N8]	700.2		2		601.804
119395750	[K].YEELQITAGR.[H]	2		853.3		2		590.304
66666	[R].SGEMVTVGK.[S]	8	1xOxidation [M4]	790.7		2		462.229
66666	[K].APAPQPPPILK.[V]	4	1xDeamidated [Q5]	733.1		2		565.334
153945736	[R].ALEEANADLEQK.[I]	1		687.5		2		665.828
47132620	[K].NVQDAIADAEQR.[G]	1		684.7		2		665.323
66666	[K].VFNRPILFDIVSR.[G]	3		652		3		525.972
66666	[R].DSETFSTFLLDLFK.[L]	2		699.3		2		831.916
15431310	[R].GQVGGDVNVEMDAAPGVDLSR.[I]	2	1xOxidation [M11]	676.1		2		1051.49
15431310	[K].ASLENSLEETK.[G]	2		770.1		2		610.804
66666	[K].APMDSLFDYGTYR.[H]	3	1xOxidation [M3]	682		2		776.342
55956899	[K].DIENQYETQITQIEHEVSSSGQEVQSSAK.[E]	1		659.8		3		1088.84
119395750	[R].TNAENEFVTIK.[K]	1	1xDeamidated [N2]	699.4		2		633.814
530415144	[R].TLSDYNIQK.[E]	5		667.8		2		541.28
66666	[R].HEMLAVEPINELLR.[D]	4	1xOxidation [M3]	671.2		2		840.443
55956899	[K].VQALEEANNDLENK.[I]	2	1xDeamidated [N]	631		2		794.379
119703744	[K].TYVVTGNMGSNDK.[V]	1	1xOxidation [M8]	632.9		2		701.319
4826998	[R].GMGPGTPAGYGR.[G]	1	1xOxidation [M2]	612.9		2		568.761
119395750	[K].AQYEDIAQK.[S]	3		719.3		2		533.264
530415144	[K].IQDKEGIPPDQQR.[L]	27		602.9		3		508.599
119395754	[R].TTAENEFVMLK.[K]	2	1xOxidation [M9]	625.5		2		649.819
578831328	[K].DSYVGDEAQSK.[R]	2		622.6		2		599.765
66666	[R].SGEMVTVGK.[S]	1		690.4		2		454.231
66666	[R].NDTIPVLLDIAER.[T]	2	1xDeamidated [N1]	585.7		2		735.396
578830862	[R].TMQNTSDLDTAR.[C]	1	1xOxidation [M2]	573.6		2		684.807
530412176	[K].VTMQNLNDR.[L]	6	1xDeamidated [N]; 1xOxidation [M3]	653.5		2		554.26
55956899	[R].QVLDNLTMEK.[S]	3	1xOxidation [M8]	695		2		603.805
66666	[K].LQWATTILDIER.[S]	2		586.8		2		729.901
55956788	[K].EAMEDGEIDGNK.[V]	1	1xOxidation [M3]	583.4		2		662.272
47132620	[K].AQYEEIAQR.[S]	2		739.5		2		554.276
47132620	[R].GGSSSGGGYGSGGGGSSSVK.[G]	1		567.7		2		794.847
119395754	[K].AQYEEIANR.[S]	2		688.4		2		547.267
119395750	[R].DYQELMNTK.[L]	5	1xOxidation [M6]	609		2		579.261
57864582	[R].GSGSGQSPSYGR.[H]	1		628.8		2		570.255
119395750	[R].TLLEGEESR.[M]	2		694.9		2		517.262
109148552	[K].AEAEALYQTK.[L]	1		577		2		562.285
394581983	[R].DSSGTAVAPENR.[H]	1		562.8		2		602.283
66666	[K].QPQSPKAPAPQPPPILK.[V]	12	1xPhospho [S4]	583.7		3		625.337
55956899	[K].STMQELNSR.[L]	2	1xOxidation [M3]	675		2		541.252
42558250	[R].LNQDQLDAVSK.[Y]	1		616.4		2		615.82
578800406	[K].QEAADAALR.[V]	1		618.4		2		472.744
4502027	[K].KVPQVSTPTLVEVSR.[N]	1		570.8		3		547.317
15431310	[R].LEQEIATYR.[R]	2		606.8		2		561.793
119395754	[R].EYQELMNTK.[L]	2	1xOxidation [M6]	609.8		2		586.269
58530840	[R].ETQSQLETER.[S]	1		554		2		610.791
24430192	[K].EVASNSELVQSSR.[S]	1		578.4		2		703.351
66666	[K].NSNPDEVVVPLDSMGNPR.[C]	1	1xPhospho [S13]; 1xOxidation [M14]	404.8		2		1018.44
530415144	[K].EGIPPDQQR.[L]	43		530.4		2		520.262
530412176	[R].QSVEADINGLR.[R]	1		587.6		2		601.312
66666	[K].MYDLLLLK.[C]	6	1xOxidation [M1]	610.7		2		512.791
119395750	[K].SLNNQFASFIDK.[V]	2		504.9		2		692.348
19913414	[R].NADVELQQR.[A]	1		584.1		2		536.774
530412176	[R].LENEIQTYR.[S]	2		720		2		583.295
119703753	[K].QEIAEINR.[M]	2		602.9		2		486.759
530415144	[R].TLSDYNIQK.[E]	3	1xDeamidated [Q/N]	475		2		541.772
55956899	[K].TLLDIDNTR.[M]	2		592.3		2		530.785
530378032	[R].SSPATADKR.[Q]	3		635.3		2		466.744
4502337	[R].AGEVQEPELR.[G]	1		599.5		2		564.288
530414369	[-].MDSLVTANTK.[F]	1	1xAcetyl [N-Term]; 1xOxidation [M1]	546.4		2		569.277
66666	[R].SGEMVTVGKSSDGTPDR.[R]	1	1xOxidation [M4]; 1xGlyGly [K9]	504.3		3		618.283
55956899	[K].STMQELNSR.[L]	5	1xDeamidated [N/Q]; 1xOxidation [M3]	569.9		2		541.743
530412176	[K].VTMQNLNDR.[L]	4	1xOxidation [M3]	646		2		553.767
58530840	[R].YEVTSGGGGTSR.[M]	1		514.6		2		585.773
47132620	[R].DYQELMNVK.[L]	2	1xOxidation [M6]	635.8		2		578.271
119703744	[R].ESSNVVVTER.[V]	1		568.7		2		560.286
530412188	[R].ALEEANTELEVK.[I]	1		490.2		2		673.346
119703744	[R].DGSNVIVTER.[V]	1		474.7		2		545.281
119395750	[R].GENALKDAK.[N]	1		733.1		2		473.253
119395750	[R].DYQELMNTK.[L]	1	1xDeamidated [N7]; 1xOxidation [M6]	523		2		579.753
66666	[K].ALLNLSNGR.[N]	6	1xDeamidated [N7]	564.7		2		479.769
47132620	[K].DVDNAYMIK.[V]	2	1xOxidation [M7]	546.7		2		542.753
530360595	[K].LAQVQVQK.[D]	1		592.5		2		457.277
4826998	[R].SPPPGMGLNQNR.[G]	2	1xOxidation [M6]	477.3		2		642.312
119395754	[R].NMQDLVEDFK.[N]	1	1xOxidation [M2]	541.1		2		627.787
28076869	[-].MNSLSEANTK.[F]	1	1xAcetyl [N-Term]; 1xOxidation [M1]; 1xCarbamidomethyl [N-Term]; 1xDeamidated [N2]	457.4	31	2	2	576.764	576.764
530412176	[K].YENEVALR.[Q]	2		622.3		2		497.254
4557581	[M].ATVQQLEGR.[W]	1	1xAcetyl [N-Term]	523.1		2		522.278
4502027	[K].VPQVSTPTLVEVSR.[N]	1		443.7		2		756.425
530412176	[R].VLDELTLTK.[A]	2		586.1		2		516.302
119395750	[K].LALDLEIATYR.[T]	1		481.6		2		639.359
15431310	[K].NHEEEMNALR.[G]	1	1xOxidation [M6]	438.8		3		420.188
58530840	[K].ANSSATETINK.[L]	1		511.6		2		568.283
42558250	[R].DGYQQNFK.[R]	1		467.6		2		500.231
62122917	[R].FSNSSSSNEFSK.[C]	2		560.9		2		660.789
578831328	[K].AGFAGDDAPR.[A]	1		565.7		2		488.728
119395750	[K].AQYEDIAQK.[S]	2	1xDeamidated [Q2]	477.7		2		533.756
28173564	[R].FLEQQNQVLETK.[W]	1		539.1		2		738.888
119395750	[K].KDVDGAYMTK.[V]	1	1xOxidation [M8]	693.6		2		572.271
57864582	[RS].YGQQGSGSGQSPSR.[G]	1		303.3		2		698.317
66666	[K].IIEKQPQSPK.[A]	1	1xGlyGly [K4]	465.2		3		427.91
119395750	[R].SLVNLGGSK.[S]	1		581		2		437.753
4826998	[K].AELDDTPMR.[G]	2	1xOxidation [M8]	446		2		532.24
32189392	[K].TDEGIAYR.[G]	1		507.6		2		462.725
119703744	[K].EQYNMLGGK.[Y]	2	1xOxidation [M5]	379.2		2		528.245
46592991	[R].LQAENTALQK.[N]	1		548.5		2		558.307
66666	[K].ALLNLSNGR.[N]	2		584.6		2		479.277
29029559	[R].DLEGSDIDTR.[R]	1		422.6		2		560.759
110349772	[R].GPAGPQGPR.[G]	1		509.3		2		418.723
58530840	[K].STLEAETR.[V]	2		458.1		2		453.73
7661958	[K].TIAPQNAPR.[D]	1		438.4		2		484.27
119395750	[K].DVDGAYMTK.[V]	4	1xOxidation [M7]	448.7		2		508.224
58530840	[K].NDYDQLQK.[A]	1		482		2		512.241
4502027	[K].YICENQDSISSK.[L]	1	1xCarbamidomethyl [C3]	372.2		2		722.325
47132620	[R].SLVGLGGTK.[S]	2		573.3		2		416.25
119395750	[K].YEDEINKR.[T]	1		679.2		2		533.762
14043022	[K].QPQPSPAEGR.[A]	1		542.4		2		533.768
55956899	[K].FEMEQNLR.[Q]	3	1xOxidation [M3]	597.8		2		541.75
109148542	[K].GSLVAPDR.[L]	1		438.1		2		407.724
194248072	[K].SAVEDEGLK.[G]	1		498.4		2		474.237
530399826	[R].SQLEEQAAR.[S]	1		401.3		2		516.259
124494240	[-].MESALTAR.[D]	1	1xAcetyl [N-Term]; 1xOxidation [M1]	428.2		2		468.726
119395750	[K].IEISELNR.[V]	3		581.6		2		487.269
578835525	[K].VAGMLAVGK.[E]	1	1xOxidation [M4]	463.4		2		431.246
24430192	[R].DQYEQMAEK.[N]	1	1xOxidation [M6]	550.5		2		579.244
89357932	[R].TQETQEIR.[T]	1		432.4		2		502.754
50592994	[K].VGEFSGANK.[E]	1		539.3		2		454.728
222136639	[K].AAEEIGIK.[A]	1		394.8		2		415.735
66666	[R].EVTDEDTR.[H]	2		468.8		2		482.714
212549553	[K].FNYSGSGGR.[S]	1		437.7		2		472.715
578812674	[K].GIENSQAPK.[I]	1		477		2		472.246
66666	[R].REVTDEDTR.[H]	1		580.8		2		560.765
55956899	[R].MTLDDFR.[I]	3	1xOxidation [M1]	533.3		2		457.207
66666	[R].EFINSPFR.[D]	2		487.1		2		505.259
58530840	[R].MSQLEVK.[E]	1	1xOxidation [M1]	555.2		2		425.721
5729877	[R].GTLDPVEK.[A]	1		525		2		429.732
119395754	[R].SLYNLGGSK.[R]	1		522.6		2		469.75
58530840	[R].EYENELAK.[V]	1		502.8		2		498.238
47132620	[K].LLEGEECR.[M]	1	1xCarbamidomethyl [C7]	404.5		2		503.238
66666	[R].LTDEEFR.[E]	4		425.5		2		455.219
47132620	[R].YLDGLTAER.[T]	1		444.7		2		519.267
530360595	[K].VSSQFDPNK.[Q]	1		391.7		2		511.251
6912286	[K].FQQAIDSR.[E]	1		483.6		2		482.746
119703753	[K].EYQELMNVK.[L]	1	1xOxidation [M6]	333.7		2		585.279
194248072	[R].STLEPVEK.[A]	1		502.5		2		451.745
58530840	[K].VTQLTDR.[W]	2		387		2		416.73
530412176	[K].SEITELR.[R]	3		528.2		2		424.23
119395750	[K].DVDGAYMTK.[V]	1		419		2		500.226
55956899	[R].LASYLDK.[V]	4		510.1		2		405.224
66666	[R].PAGPGDGRPNLR.[M]	1		477.9		2		603.821
119395750	[R].SEIDNVKK.[Q]	1		640.8		2		466.756
55956899	[K].KGPAAIQK.[N]	1		558.8		2		406.753
4502027	[K].LVNEVTEFAK.[T]	2	1xMethyl [K10]	359.8		2		582.319
24430192	[R].APSTYGGGLSVSSR.[F]	1		301.3		2		669.836
66666	[M].ADSSEGPR.[A]	1	1xAcetyl [N-Term]	433.1		2		430.691
530412176	[R].LENEIQTYR.[S]	1	1xDeamidated [N3]	298		2		583.788
4826998	[K].ISDSEGFK.[A]	2		455.6		2		441.714
119395750	[K].YEDEINK.[R]	1		537		2		455.712
119395750	[R].SLVNLGGSK.[S]	1	1xDeamidated [N4]	365.2		2		438.244
15431310	[K].SEISELR.[R]	1		476.8		2		417.222
58530840	[R].QVQNLVNK.[S]	1		469.7		2		471.772
119395750	[K].SISISVAR.[G]	1		505.9		2		416.749
578812674	[K].GIENSQAPK.[I]	1	1xDeamidated [Q6]	369.8		2		472.738
530412176	[R].LAADDFR.[L]	2		407.4		2		404.203
4502027	[K].AEFAEVSK.[L]	1		443.4		2		440.724
66666	[R].TTVDYLR.[L]	5		438.8		2		434.232
119703753	[M].ASTSTTIR.[S]	2	1xAcetyl [N-Term]	304.8		2		439.732
47132620	[M].SCQISCK.[S]	1	1xAcetyl [N-Term]; 2xCarbamidomethyl [C2; C6]	441.5		2		462.699
55956788	[K].VTQDELK.[E]	1		362.5		2		416.724
42558250	[K].LDDYQER.[M]	1		448.2		2		469.714
119395754	[R].FLEQQNK.[V]	3		468.7		2		453.737
15431310	[K].DYSPYFK.[T]	1		392.8		2		460.214
119395754	[R].QSSVSFR.[S]	1		450		2		405.709
119395750	[R].SEIDNVK.[K]	3		412		2		402.708
578830862	[R].NLSDVATK.[Q]	1		360.7		2		424.23
530399826	[R].APGPGFSSR.[S]	1		232.6		2		438.222
4502027	[K].YLYEIAR.[R]	1		399.2		2		464.249
66666	[R].EVTDEDTR.[H]	1	1xMethyl [R8]	281.8		2		489.723
110349772	[R].GFSGLDGAK.[G]	1		379.9		2		426.216
301129170	[K].VATVPQSEK.[K]	3	1xDimethyl [K9]	358.6		2		493.78
116256363	[RK].NKPGVYTK.[V]	1	1xDimethyl [K2]	597.5		2		467.771
66666	[R].VVELNK.[N]	2		425.3		2		351.213
13775208	[K].TAVAPIER.[V]	1		377.3		2		428.748
47132620	[K].FASFIDK.[V]	1		384.5		2		414.219
530410063	[R].IEEALGDK.[A]	1		470.4		2		437.729
530410374	[R].GLTQIQSR.[I]	1		421.1		2		451.756

## Sheet: SK-CS-190620_SumnerC_WA_S3_WT_
Master Protein Accessions	Annotated Sequence	# PSMs	Modifications	Byonic Score (by Search Engine): A15 PMI-Byonic	Ions Score (by Search Engine): Mascot	Charge (by Search Engine): A15 PMI-Byonic	Charge (by Search Engine): Mascot	m/z [Da] (by Search Engine): A15 PMI-Byonic	m/z [Da] (by Search Engine): Mascot
77777	[R].VVELNKNSNPDEVVVPLDSMGNPR.[C]	4	1xOxidation [M20]; 1xTMT6plex [N-Term]; 1xTMT-GG [K6]	815.7		3		1070.9
4507761	[R].LIFAGKQLEDGR.[T]	6	1xTMT6plex [N-Term]; 1xTMT-GG [K6]	708.1		3		640.375
77777	[R].SGEMVTVGKSSDGTPDRR.[W]	3	1xOxidation [M4]; 1xTMT6plex [N-Term]; 1xTMT-GG [K9]	655.1		4		617.57
77777	[R].SGEMVTVGKSSDGTPDR.[R]	2	1xOxidation [M4]; 1xTMT6plex [N-Term]; 1xTMT-GG [K9]	609.9		3		771.058
77777	[K].IIEKQPQSPK.[A]	4	1xTMT6plex [K10]; 1xTMT6plex [N-Term]; 1xTMT-GG [K4]	631.2		3		657.073
4507761	[K].AKIQDK.[E]	2	1xTMT6plex [K6]; 1xTMT6plex [N-Term]; 1xTMT-GG [K2]	328.4		3		501.987
77777	[K].KAPMDSLFDYGTYR.[H]	6	1xOxidation [M4]; 1xTMT6plex [N-Term]; 1xTMT-GG [K1]	443.3		3		751.386
77777	[R].ENTKFVTK.[M]	2	1xTMT6plex [K8]; 1xTMT6plex [N-Term]; 1xTMT-GG [K4]	349.8		3		590.024
47132620	[K].KYEDEINKR.[T]	2	1xTMT6plex [K8]; 1xTMT6plex [N-Term]; 1xTMT-GG [K1]	401.3		3		666.053
578835620	[R].VVELKK.[I]	1	1xTMT6plex [K6]; 1xTMT6plex [N-Term]; 1xTMT-GG [K5]	382.5		3		506.339
77777	[R].MKFQGAFR.[K]	2	1xOxidation [M1]; 1xTMT-GG [K2]; 1xGG [K2]; 1xTMT6plex [N-Term]	323.9	17	3	3	448.574	448.574
77777	[R].VVELNK.[N]	2	1xTMT6plex [N-Term]; 1xTMT-GG [K6]	418.1		2		637.397
47132620	[R].SLVGLGGTK.[S]	3	1xTMT6plex [N-Term]; 1xTMT-GG [K9]	388.7		2		702.435
77777	[R].MKFQGAFR.[K]	2	1xOxidation [M1]; 1xTMT6plex [N-Term]; 1xTMT-GG [K2]	296.1		3		524.962
119395750	[K].AQYEDIAQK.[S]	1	1xGG [K9]; 1xTMT6plex [N-Term]	250.8		2		704.867
530362268	[K].EGKEPSEIGNLVK.[D]	1	1xPhospho [S6]; 1xGG [K13]; 1xTMT6plex [N-Term]	89.7		3		608.31
55956788	[K].KTVTPAK.[A]	3	1xAcetyl [K1]; 1xGG [K7]; 1xTMT6plex [N-Term]	266.1		2		565.342
372466572	[K].YEELQSLAGK.[H]	1	1xGG [K10]; 1xTMT6plex [N-Term]		20		2		740.895
47132620; 153791670; 109148552	[K].KYEDEINKR.[T]	1	1xGG [K1]; 1xTMT6plex [K8]; 1xTMT6plex [N-Term]		19		3		589.664

## Sheet: SK-CS-190620_SumnerC_WA_S5
Master Protein Accessions	Annotated Sequence	# PSMs	Modifications	Byonic Score (by Search Engine): A15 PMI-Byonic	Ions Score (by Search Engine): Mascot	Charge (by Search Engine): A15 PMI-Byonic	Charge (by Search Engine): Mascot	m/z [Da] (by Search Engine): A15 PMI-Byonic	m/z [Da] (by Search Engine): Mascot
44444; 77777	[R].TDDAPLGNLNSSTSFSSMHLDDYKDDDDK.[-]	9	1xOxidation [M18]; 1xGlyGly [K24]; 1xGG [K]	400.8	56	4	4	834.105	834.106
154350220	[K].EKCPQLVLVNGEDLTR.[Y]	185	1xGlyGly [K2]; 1xMethylThiol [C3]; 1xMethylthio [C3]; 1xGG [K2]	188.3	1	4	4	494.251	494.251
77777	[K].QPQSPKAPAPQPPPILK.[V]	3	1xGlyGly [K6]; 1xGG [K6]	309.3	30	3	3	636.695	636.695
77777	[K].IIEKQPQSPK.[A]	3	1xPhospho [S8]; 1xGlyGly [K4]; 1xGG [K4]	221.9	37	3	2	454.565	681.346
44444; 77777	[R].VVELNKNSNPDEVVVPLDSMGNPR.[C]	6	1xOxidation [M20]; 1xGlyGly [K6]; 1xGG [K6]	58.4	48	3	3	918.123	918.124
47132620	[K].KYEDEINKR.[T]	1	1xGlyGly [K1]; 1xGG [K1]	189.5	36	3	3	436.89	436.889
77777	[R].KGVPNPIDLLESTLYESSVVPGPK.[K]	2	1xGG [K1]		74		3		885.141
294459921	[R].LIFAGKQLEDGR.[T]	5	1xGG [K6]		64		3		487.6
44444; 77777	[R].VVELNKNSNPDEVVVPLDSMGNPR.[C]	2	1xGG [K6]		62		3		912.792
44444; 77777	[R].TDDAPLGNLNSSTSFSSMHLDDYKDDDDK.[-]	4	1xGG [K]		52		4		830.107
294459921	[R].TLSDYNIQKESTLHLVLR.[L]	7	1xGG [K9]		49		4		561.805
77777	[K].IIEKQPQSPK.[A]	3	1xGG [K4]		47		3		427.91
44444; 77777	[R].GSTADLDGLLPFLLTHKK.[R]	4	1xGG [K18]		42		3		680.709
77777	[K].KAPMDSLFDYGTYR.[H]	7	1xOxidation [M4]; 1xGG [K1]		40		3		598.611
44444; 77777	[R].TDDAPLGNLNSSTSFSSMHLDDYKDDDDK.[-]	1	1xDeamidated [N10]; 1xGG [K24]		40		4		830.356
77777	[K].QPQSPKAPAPQPPPILK.[V]	8	1xPhospho [S4]; 1xGG [K6]		39		3		663.35
77777	[R].KGVPNPIDLLESTLYESSVVPGPKK.[A]	1	1xGG [K25]		33		4		696.131
44444; 77777	[R].VVELNKNSNPDEVVVPLDSMGNPR.[C]	2	1xDeamidated [N9]; 1xOxidation [M20]; 1xGG [K6]		30		3		918.455
77777	[K].KAPMDSLFDYGTYR.[H]	2	1xGG [K1]		29		3		593.278
44444; 77777	[R].VDEVNWSHWNQNLGIINEDPGKNETYQYYGFSHTVGR.[L]	1	1xGG [K22]		25		5		897.02
530366898	[M].DLVRSAPGGILDLNK.[V]	1	1xGG [K15]		16		3		561.313
530407114	[R].RSGSNGSVVSLEQQQK.[I]	2	2xDeamidated [Q14; Q15]; 1xPhospho [S10]; 1xGG [K16]		4		3		633.953
77777	[KR].APAPQPPPILKVFNRPILFDIVSR.[G]	2	1xGG [K11]		4		4		700.656
578818661	[K].LSMEELVEFFQETLAKDFFFEDDFVIEQLQISMTELK.[R]	1	2xDeamidated [Q28; Q30]; 1xOxidation [M3]; 2xGG [K16; K37]		2		4		1184.56
149192862	[-].MADWARAQSPGAVEEILDRENK.[R]	1	1xDeamidated [N21]; 1xPhospho [S9]; 1xGG [K22]		2		3		894.411
25777696	[R].QLGSMVEIAKQLQAVK.[R]	1	3xDeamidated [Q1; Q11; Q13]; 2xGG [K10; K16]		1		4		494.26
28076869	[K].SKENNIFYSPISITSALGMVLLGAKDNTAQQISK.[V]	1	3xDeamidated [N5; N27; Q30]; 2xPhospho [Y8; S9]; 1xOxidation [M19]; 2xGG [K2; K34]		1		4		1012.23

## Sheet: SK-CS-190620_SumnerC_WA_S6
Master Protein Accessions	Annotated Sequence	# PSMs	Modifications	Byonic Score (by Search Engine): A15 PMI-Byonic	Ions Score (by Search Engine): Mascot	Charge (by Search Engine): A15 PMI-Byonic	Charge (by Search Engine): Mascot	m/z [Da] (by Search Engine): A15 PMI-Byonic	m/z [Da] (by Search Engine): Mascot
77777	[R].VDEVNWSHWNQNLGIINEDPGKNETYQYYGFSHTVGR.[L]	1	1xGlyGly [K22]	272.5		5		897.018
154350220	[K].EKCPQLVLVNGEDLTR.[Y]	187	1xGlyGly [K2]; 1xMethylThiol [C3]; 1xMethylthio [C3]; 1xGG [K2]	191.9	11	4	3	494.251	658.666
11345454	[K].SPQAPDPEEEENRDSQQPGK.[R]	31	1xDeamidated [Q/N]; 1xMethyl [R13]; 1xGlyGly [K20]	272.5		2		1184.02
11345454	[K].SPQAPDPEEEENRDSQQPGK.[R]	17	1xMethyl [R13]; 1xGlyGly [K20]	249		2		1183.53
11345454	[K].SPQAPDPEEEENRDSQQPGK.[R]	2	1xGlyGly [K20]	101.3		2		1176.52
530422425	[K].FQISLQQNDEK.[Q]	1	2xDeamidated [Q2; N8]; 1xGlyGly [K11]; 1xGG [K11]	265.2	12	2	2	733.345	733.344
44444; 33333; 77777	[R].VVELNKNSNPDEVVVPLDSMGNPR.[C]	2	1xOxidation [M20]; 1xGG [K6]		77		3		918.124
294459921	[R].LIFAGKQLEDGR.[T]	5	1xGG [K6]		64		3		487.599
22222; 77777	[R].KGVPNPIDLLESTLYESSVVPGPK.[K]	2	1xGG [K1]		53		3		885.142
47132620	[K].KYEDEINKR.[T]	1	1xGG [K1]		51		3		436.89
22222; 77777	[KR].APAPQPPPILKVFNRPILFDIVSR.[G]	1	1xGG [K11]		46		4		700.658
294459921	[R].TLSDYNIQKESTLHLVLR.[L]	4	1xGG [K9]		45		4		561.805
47132620	[K].KYEDEINK.[R]	1	1xGG [K1]		41		2		576.78
22222; 77777	[K].KAPMDSLFDYGTYR.[H]	4	1xOxidation [M4]; 1xGG [K1]		33		3		598.611
15431301	[K].LSSPRGGMK.[K]	5	1xGG [K9]		27		2		523.777
44444; 33333; 22222; 77777	[R].TDDAPLGNLNSSTSFSSMHLDDYKDDDDK.[-]	1	1xDeamidated [N8]; 1xOxidation [M18]; 1xGG [K29]		24		4		834.355
22222; 77777	[K].QPQSPKAPAPQPPPILK.[V]	3	1xPhospho [S4]; 1xGG [K6]		24		3		663.35
530365345	[K].IAHLAGVK.[D]	2	1xGG [K8]		21		2		461.777
44444; 33333; 22222; 77777	[R].GSTADLDGLLPFLLTHKK.[R]	1	1xGG [K18]		17		4		510.783
530366898	[M].DLVRSAPGGILDLNK.[V]	2	1xGG [K15]		16		3		561.312
44444; 33333; 22222; 77777	[R].TDDAPLGNLNSSTSFSSMHLDDYKDDDDK.[-]	1	1xOxidation [M18]; 1xGG [K29]		13		4		834.105
530407114	[R].RSGSNGSVVSLEQQQK.[I]	1	2xDeamidated [Q14; Q15]; 1xPhospho [S10]; 1xGG [K16]		6		3		633.953
44444; 33333; 77777	[R].VVELNKNSNPDEVVVPLDSMGNPR.[C]	1	1xDeamidated [N9]; 1xOxidation [M20]; 1xGG [K6]		6		3		918.455
557948063	[R].VFQKCWILSVVNSQLAGSLSAAGSIVVNEECVRK.[D]	1	3xDeamidated [Q3; N12; Q14]; 2xPhospho [S9; S13]; 2xMethylthio [C5; C31]; 1xGG [K34]		6		3		1335.27
578799239	[R].GSTHHMKVLMKQGEALSK.[L]	1	1xDeamidated [Q12]; 2xGG [K11; K18]		4		3		737.706
19549327	[R].LLSVQQDFTSGLKTLSDK.[S]	1	1xDeamidated [Q6]; 1xPhospho [T14]; 1xGG [K18]		3		2		1088.03
530381132	[R].NLKSSVLGEFGTIPLVLCADLNSLPDSGVVEYLSTGGVETNHK.[D]	1	1xDeamidated [N1]; 2xPhospho [T12; S23]; 1xMethylthio [C18]; 1xGG [K3]		2		4		1199.31
154090979	[R].SKFQPQMSSK.[G]	1	1xDeamidated [Q6]; 2xGG [K2; K10]		1		2		698.834
20127541	[R-].MNSSPAGTPSPQPSRANGNINLGPSANPNAQPTDFDFLKVIGK.[G]	1	5xDeamidated [N19; N21; N27; N29; Q31]; 2xPhospho [S14; S25]; 1xOxidation [M1]; 1xGG [K43]		0		3		1568.03
